# Supplementary material for: Mechanism of Astragaloside-Brucea javanica oil nanoemulsion against oral squamous cell carcinoma through CDK1/MTFR2: Network pharmacology, bioinformatics, and experimental studies
Source: PLoS One. 2025 Aug 1;20(8):e0329622. doi: 10.1371/journal.pone.0329622 (PMC12316279; doi:10.1371/journal.pone.0329622)
Supplement: S2 Table — (XLSX) [file pone.0329622.s004.xlsx]

## Sheet: 7-14矫正-Benjiammini-Hochberg矫正
id	HR	HR.95L	HR.95H	pvalue	p.adj.FDR
COL5A3	0.856433	0.734119	0.999126	0.0487137	0.0487137
DKK1	1.16032	1.0519	1.27991	0.00296857	0.0181825
ENO2	1.16143	1.01121	1.33396	0.0342009	0.0378313
PCOLCE2	1.21181	1.0018	1.46584	0.0478781	0.0487137
PLOD2	1.24315	1.05262	1.46818	0.0103454	0.029819
PTX3	1.17523	1.0117	1.36519	0.0346799	0.0378313
SFRP1	0.886703	0.804785	0.97696	0.0150466	0.0320643
ALDH5A1	1.26086	1.03416	1.53726	0.021897	0.0325596
ANLN	1.259	1.04491	1.51696	0.0154397	0.0320643
CDH10	73.1045	3.65161	1463.54	0.00499975	0.0222716
DEFB1	0.893553	0.823597	0.969451	0.00681271	0.0238445
HMMR	1.41834	1.1457	1.75587	0.00133295	0.0163286
HS3ST1	1.42737	1.13038	1.8024	0.00279361	0.0181825
PCDH9	4.40208	1.83003	10.589	0.00093489	0.0163286
PLS1	1.42402	1.17425	1.72693	0.000327712	0.0160579
STC1	1.1821	1.02938	1.35748	0.0177807	0.0320643
AKR1C3	1.09221	1.0092	1.18205	0.0287451	0.0378313
ANO1	1.12388	1.01483	1.24464	0.0249149	0.0359068
BUB1	1.43667	1.11206	1.85603	0.00555711	0.0226915
C4BPB	8.9681	1.56196	51.491	0.0138916	0.0320643
CCNA2	1.39494	1.12027	1.73695	0.0029296	0.0181825
CCNB1	1.24408	1.01583	1.52361	0.034699	0.0378313
CDC6	1.31499	1.04997	1.6469	0.0170963	0.0320643
CDK1	1.26456	1.01697	1.57243	0.034743	0.0378313
CDX2	1.63092	1.04353	2.54895	0.0317941	0.0378313
CENPE	1.37533	1.05413	1.79441	0.0188518	0.0320643
CEP55	1.25662	1.02221	1.54479	0.0301224	0.0378313
CHGB	1.13995	1.04223	1.24683	0.00417564	0.0222716
CKS1B	1.24312	1.01235	1.5265	0.0377895	0.040254
ECT2	1.25643	1.03359	1.52731	0.0219279	0.0325596
FGF9	4.27691	1.6416	11.1427	0.00293443	0.0181825
GALNT12	1.23581	1.01805	1.50015	0.032285	0.0378313
GRB14	1.41998	1.06079	1.9008	0.0184431	0.0320643
IGF2BP2	1.22444	1.0387	1.44338	0.0158503	0.0320643
KIF20A	1.28362	1.04007	1.5842	0.0200208	0.0325596
KIF23	1.30654	1.02391	1.6672	0.0315612	0.0378313
MAD2L1	1.37875	1.09634	1.7339	0.00602306	0.0227023
OLR1	1.17111	1.03247	1.32836	0.0140071	0.0320643
PFKM	1.44414	1.16003	1.79782	0.00100859	0.0163286
PLAU	1.23354	1.05578	1.44122	0.00820029	0.0253693
PLK1	1.35389	1.0812	1.69537	0.00828387	0.0253693
PRC1	1.30005	1.03957	1.62578	0.0214382	0.0325596
RELT	1.44995	1.07924	1.94799	0.0136576	0.0320643
SLC25A4	1.20766	1.03441	1.40993	0.0169306	0.0320643
SPRR2B	0.936532	0.883428	0.992828	0.0276918	0.0376916
STC2	1.2532	1.07053	1.46705	0.00498867	0.0222716
TOP2A	1.25002	1.0374	1.50621	0.0189768	0.0320643
TYMS	1.22284	1.00897	1.48204	0.0402645	0.0419779
UBE2T	1.23667	1.02576	1.49093	0.0259734	0.0363628
