# Supplementary material for: Mechanism of Astragaloside-Brucea javanica oil nanoemulsion against oral squamous cell carcinoma through CDK1/MTFR2: Network pharmacology, bioinformatics, and experimental studies
Source: PLoS One. 2025 Aug 1;20(8):e0329622. doi: 10.1371/journal.pone.0329622 (PMC12316279; doi:10.1371/journal.pone.0329622)
Supplement: S3 Table — (XLSX) [file pone.0329622.s005.xlsx]

## Sheet: 22EMT+全称集-fc1-49后-全过年龄等多因素46
gene
DKK1
ENO2
PCOLCE2
PLOD2
PTX3
SFRP1
ALDH5A1
ANLN
CDH10
DEFB1
HMMR
HS3ST1
PCDH9
PLS1
STC1
AKR1C3
ANO1
BUB1
C4BPB
CCNA2
CDC6
CDK1
CDX2
CENPE
CEP55
CHGB
ECT2
FGF9
GALNT12
GRB14
IGF2BP2
KIF20A
KIF23
MAD2L1
OLR1
PFKM
PLAU
PLK1
PRC1
RELT
SLC25A4
SPRR2B
STC2
TOP2A
TYMS
UBE2T
