# Supplementary material for: Mechanism of Astragaloside-Brucea javanica oil nanoemulsion against oral squamous cell carcinoma through CDK1/MTFR2: Network pharmacology, bioinformatics, and experimental studies
Source: PLoS One. 2025 Aug 1;20(8):e0329622. doi: 10.1371/journal.pone.0329622 (PMC12316279; doi:10.1371/journal.pone.0329622)
Supplement: S4 Table — (XLS) [file pone.0329622.s006.xls]

## Sheet: TCGA-OSCC-EMT二分类DEGS
	log2FC	pvalue
DEFB1	-3.00558	3.94e-66
CCDC64B	-1.36599	1.02e-33
RASAL1	-1.15405	4.03e-33
ACTB	0.804847	9.75e-32
TUBB	0.724037	2.08e-30
DSG2	1.12606	1.12e-26
TRAM2	0.784697	1.12e-26
GNA12	0.716867	1.37e-26
STX19	-0.885881	1.85e-26
TMEM125	-1.00945	1.86e-26
ANLN	1.01944	3.14e-26
CLSPN	0.659177	7.83e-26
TUBA1B	0.779271	2.56e-25
TMEM194A	0.649947	2.67e-25
FOXM1	0.993842	3.78e-25
TOM1	-0.608061	6.61e-25
KIF14	0.633244	8.99e-25
BSPRY	-1.33028	9.29e-25
ARHGEF10L	-0.679286	6.45e-24
ZNF281	0.546205	8.51e-24
HSP90AB1	0.659174	1.01e-23
CEP170	0.434321	1.26e-23
FAM3D	-1.90103	1.51e-23
CDCA8	0.828447	2e-23
LAMC2	1.91113	2.4e-23
PRSS27	-1.5473	2.51e-23
E2F7	0.668044	5.33e-23
GDPD3	-1.25636	1.24e-22
KIF4A	0.755595	1.25e-22
AP2B1	0.637737	1.38e-22
HSP90B1	0.601773	1.46e-22
FUT2	-1.07393	1.86e-22
CENPO	0.466	1.9e-22
DPY19L1	0.572736	2.32e-22
HSP90AA1	0.647855	2.55e-22
PDIA4	0.646138	2.61e-22
NCAPD2	0.746378	3.96e-22
TOP2A	0.943895	4.13e-22
TPX2	0.950934	4.36e-22
CALR	0.566426	4.67e-22
ACOX3	-0.547825	5.02e-22
LAMC1	0.805368	6.07e-22
LYNX1	-1.68416	7.42e-22
ANKRD35	-1.15578	7.67e-22
CKAP2L	0.696455	8.49e-22
GTSE1	0.646219	1.01e-21
PDIA6	0.605858	1.1e-21
BUB1	0.669655	1.13e-21
EXT1	0.685347	1.47e-21
ATAD2	0.748188	1.5e-21
IPO9	0.375169	1.88e-21
KIF23	0.674427	2.25e-21
HSPA5	0.576055	2.43e-21
KRT78	-2.15889	2.53e-21
WDHD1	0.580386	2.84e-21
RECQL	0.656505	3e-21
NCAPH	0.697919	4.22e-21
ENO1	0.615044	5.79e-21
GANAB	0.581615	5.99e-21
SERPINH1	1.03323	6.78e-21
ACAA1	-0.529981	7.8e-21
PLOD3	0.785036	8.17e-21
KIF3C	0.655289	9.9e-21
FUT3	-1.241	1.04e-20
COL4A2	1.14043	1.05e-20
AURKA	0.773297	1.07e-20
EPS8L1	-1.1012	1.11e-20
SCNN1A	-1.29957	1.16e-20
MAPK3	-0.49586	1.28e-20
CCDC88A	0.450943	1.51e-20
LLGL2	-0.73198	1.72e-20
EXO1	0.611168	1.85e-20
FUT6	-1.08575	2.1e-20
CENPI	0.476612	2.24e-20
COL4A1	1.20953	2.45e-20
BUB1B	0.670645	2.98e-20
CENPF	0.736326	3.39e-20
BNIPL	-1.30859	3.98e-20
P4HA1	0.800136	4.22e-20
KPNA2	0.678127	5.24e-20
SH3GLB2	-0.603484	6.53e-20
KDELC1	0.550812	6.79e-20
SCNN1B	-1.26173	6.86e-20
PRIM2	0.466659	7.41e-20
TM7SF2	-1.12971	8.51e-20
ARHGAP11A	0.602974	9.56e-20
GAPDH	0.728079	1.06e-19
RAB25	-1.13736	1.09e-19
FGD6	0.559387	1.39e-19
DLGAP5	0.740697	1.91e-19
UHRF1	0.684922	1.97e-19
TGM5	-0.983586	2.16e-19
KLHL5	0.588633	2.67e-19
MMP14	0.857279	2.89e-19
GGT6	-1.13963	2.93e-19
KIAA1524	0.575102	3.85e-19
SLURP1	-2.48636	4.22e-19
ITGA5	1.14668	4.57e-19
ENDOU	-1.50631	4.77e-19
NEBL	-0.815217	5.61e-19
DCBLD2	0.809501	5.7e-19
KIRREL	0.772832	6.23e-19
POFUT1	0.473792	6.34e-19
VSIG10L	-1.41439	6.54e-19
HJURP	0.689297	6.63e-19
DDOST	0.406918	6.7e-19
LAMB1	0.818031	8.28e-19
SEPT11	0.589331	8.52e-19
DNMT1	0.567599	8.62e-19
DUSP22	-0.453347	9.38e-19
MUC15	-1.18983	1.02e-18
SDCBP2	-1.12409	1.16e-18
CDK2	0.466495	1.18e-18
C2orf54	-1.45209	1.23e-18
STIL	0.498857	1.32e-18
AIDA	0.385986	1.38e-18
HOPX	-1.41466	1.43e-18
CD164L2	-0.757201	1.48e-18
BFAR	0.359853	1.55e-18
PDIA3	0.444696	1.68e-18
HEBP2	-0.51043	1.69e-18
PTPN9	0.321971	1.86e-18
SMURF2	0.366657	1.87e-18
PLK1	0.764345	1.96e-18
PLAU	1.20078	1.97e-18
CBX1	0.498103	1.98e-18
RNF208	-0.85921	1.99e-18
KIF18A	0.552882	2.3e-18
CALU	0.689714	2.57e-18
PRKD3	0.365201	2.62e-18
LASP1	0.492167	2.7e-18
CLIC3	-1.4681	2.81e-18
KLK11	-1.51423	3.41e-18
ANXA5	0.5728	3.47e-18
RAD51AP1	0.670945	3.78e-18
LAMA3	1.39553	4.08e-18
TTYH3	0.781376	4.3e-18
CDCA7L	0.535524	4.7e-18
RMND5B	-0.48196	4.89e-18
MCEE	-0.464244	5.32e-18
TK1	0.823642	5.38e-18
CEP55	0.809259	5.38e-18
RPN2	0.476937	5.44e-18
SEMA4F	0.49248	5.48e-18
ARL6IP6	0.46188	5.53e-18
EIF2AK4	0.346277	6.18e-18
MAL	-2.39962	6.76e-18
PLK4	0.503525	6.83e-18
YBX1	0.46929	6.9e-18
MDC1	0.384172	7.21e-18
KIF18B	0.630235	7.62e-18
KIF2C	0.740761	7.8e-18
GSG2	0.443177	7.91e-18
TRIP13	0.753891	7.96e-18
FAM63A	-0.55236	7.99e-18
RABGGTA	-0.509825	8.29e-18
MKI67	0.785191	9.03e-18
DEPDC1	0.544021	9.31e-18
DTL	0.652093	9.85e-18
KIF20A	0.755979	1.07e-17
PRR11	0.677402	1.14e-17
NAGK	-0.519243	1.18e-17
SLC39A14	0.77498	1.27e-17
LAMB3	1.13307	1.34e-17
ITGB1	0.869188	1.54e-17
HIP1	0.503245	1.56e-17
IL17RC	-0.46125	1.67e-17
PSMD2	0.538255	1.8e-17
NCCRP1	-1.78764	1.92e-17
ASPM	0.579149	1.93e-17
TGM3	-2.76338	1.96e-17
FNDC3B	0.611989	2e-17
CRNN	-2.88321	2.2e-17
CENPE	0.517725	2.28e-17
TTC9	-0.968232	2.41e-17
LOXL2	1.09309	2.55e-17
LDHD	-0.845588	2.84e-17
FBXO5	0.445465	2.93e-17
SMC4	0.722809	3.21e-17
ECT2	0.698812	3.24e-17
SLPI	-1.48397	3.24e-17
ASAP1	0.484678	3.31e-17
SPINK5	-1.89745	3.37e-17
UBE2C	0.860672	3.71e-17
GPT2	-0.797348	3.74e-17
FSCN1	0.850968	3.75e-17
KPNB1	0.363268	3.84e-17
CD276	0.757523	3.94e-17
CEACAM7	-1.21354	4.02e-17
MARVELD1	0.722329	4.27e-17
MSH6	0.426922	4.29e-17
RRAGD	-0.891736	4.53e-17
TTC39A	-0.587096	4.61e-17
RAET1E	-1.08799	5.68e-17
CAPNS2	-1.42262	5.69e-17
CDCA5	0.737624	6.23e-17
CBX3	0.460252	7.12e-17
SPAG5	0.6238	7.13e-17
HMMR	0.656628	7.43e-17
FN1	1.78455	7.5e-17
MYBL2	0.861917	7.61e-17
BICD1	0.351847	8.47e-17
GJC1	0.55532	9.35e-17
FUBP1	0.364766	9.39e-17
SGOL2	0.443821	9.43e-17
EXTL2	0.407	1.02e-16
PCDH1	-0.809378	1.04e-16
RDH13	-0.451651	1.2e-16
SMPD2	-0.515741	1.38e-16
APP	0.73901	1.47e-16
SLC20A1	0.577359	1.57e-16
NUAK1	0.682482	1.58e-16
TAGLN2	0.49662	1.58e-16
SMARCD1	0.340235	1.6e-16
SMC2	0.558038	1.64e-16
RAB23	0.44612	1.67e-16
DENND5A	0.460323	1.71e-16
CDC6	0.646139	2e-16
BRCA1	0.444584	2.03e-16
CAD	0.476152	2.33e-16
TTC22	-0.773131	2.34e-16
PTK7	0.674619	2.5e-16
CCNA2	0.708076	2.55e-16
RHCG	-2.15771	2.69e-16
ACPP	-0.825102	2.75e-16
CDR2	0.412378	2.78e-16
TMEM184B	0.481523	2.79e-16
TECR	-0.46999	2.9e-16
ULK3	-0.532435	2.98e-16
C1orf210	-0.686001	2.99e-16
VSIG8	-1.50912	3.35e-16
RAD54L	0.520856	3.37e-16
XPO1	0.322337	3.51e-16
KNTC1	0.417643	3.55e-16
TMEM45B	-1.35146	3.56e-16
FKBP14	0.503724	3.78e-16
MICAL2	0.720336	3.91e-16
TMEM184A	-0.804991	4.02e-16
VAV2	0.728348	4.17e-16
CYP2C18	-1.0946	4.25e-16
DIAPH3	0.453101	4.25e-16
ASAP2	0.587888	4.44e-16
MUC21	-1.81016	4.64e-16
PRC1	0.629363	4.7e-16
PLOD1	0.677813	4.79e-16
SLC39A10	0.424622	4.97e-16
ANXA9	-0.869151	5.12e-16
CASC5	0.455828	5.34e-16
GNB1	0.361196	5.65e-16
RAD21	0.493761	5.71e-16
MCM4	0.62103	5.74e-16
TIMELESS	0.522076	5.89e-16
C2orf44	0.297971	6.66e-16
H2AFJ	-0.68983	8.09e-16
CDC20	0.817643	8.15e-16
KAZALD1	-0.550085	8.42e-16
C2CD2L	-0.302833	8.54e-16
CKAP5	0.451563	8.85e-16
RRM2	0.716106	9.37e-16
PFN1	0.49449	9.53e-16
RAB24	-0.549128	9.95e-16
MCM3	0.547377	1.01e-15
C6orf132	-0.802567	1.02e-15
KRT4	-2.78896	1.15e-15
FAM46B	-1.27148	1.19e-15
SSRP1	0.376255	1.35e-15
CDC27	0.297696	1.41e-15
GALNT2	0.556498	1.43e-15
CXCL17	-1.64375	1.6e-15
MYO10	0.620771	1.6e-15
ST6GALNAC1	-0.941846	1.63e-15
TTK	0.554508	1.65e-15
CDCA4	0.567297	1.84e-15
PRKDC	0.587542	1.86e-15
NOXA1	-0.755006	1.91e-15
AKTIP	-0.35784	1.92e-15
SERPINE1	1.47732	1.94e-15
ELOVL5	0.541695	1.96e-15
NLRX1	-0.676124	2.03e-15
DHRS1	-0.752295	2.03e-15
SRBD1	0.266751	2.12e-15
HNRNPA2B1	0.392908	2.18e-15
MSH2	0.406081	2.2e-15
SLC39A1	0.332198	2.21e-15
SET	0.420951	2.21e-15
ASPG	-0.740366	2.26e-15
RACGAP1	0.541047	2.56e-15
RAVER1	0.499932	2.69e-15
USP2	-0.825224	2.83e-15
CDK4	0.422232	2.91e-15
NF1	0.31631	2.97e-15
SPINK7	-1.89415	3.07e-15
DZIP1	0.377641	3.07e-15
IL20RA	-0.648564	3.14e-15
FANCI	0.562858	3.16e-15
ELF4	0.586688	3.82e-15
PLA2G3	-1.13298	3.99e-15
XRN2	0.408289	4.02e-15
CIT	0.458891	4.04e-15
BARX2	-1.09499	4.33e-15
GFOD2	-0.439524	4.46e-15
BLNK	-0.775012	4.6e-15
MCM2	0.730438	4.76e-15
COL5A1	1.30839	4.9e-15
PDZK1IP1	-1.37366	4.93e-15
TMED8	0.284742	4.99e-15
C17orf59	-0.416532	5.06e-15
ERBB3	-0.644173	5.15e-15
HSPA13	0.461987	5.41e-15
JOSD1	0.365582	5.45e-15
C15orf62	-0.746406	5.84e-15
CTNNAL1	0.837752	5.98e-15
RIF1	0.310204	6.07e-15
LCN2	-1.75492	6.25e-15
SULT2B1	-1.43197	6.61e-15
ETFDH	-0.460975	6.73e-15
E2F3	0.338885	6.89e-15
NONO	0.381291	7.29e-15
MYL5	-0.463283	7.84e-15
CARD14	-0.519625	7.88e-15
NEK2	0.620549	7.94e-15
AFAP1	0.482141	7.97e-15
GOLIM4	0.661246	8.02e-15
PHLDB3	-0.589284	8.57e-15
MCM6	0.538438	8.97e-15
ZNF524	-0.499099	9.22e-15
MINPP1	0.414417	9.26e-15
PLXNA1	0.569521	9.55e-15
UGGT1	0.333094	9.57e-15
ATP6V0A1	-0.375424	9.69e-15
C11orf84	0.530595	9.69e-15
CCDC159	-0.364347	9.88e-15
SLC2A6	0.598258	1.02e-14
PPFIBP2	-0.553832	1.03e-14
CFL1	0.414822	1.16e-14
BAG1	-0.558794	1.19e-14
VAMP8	-0.444708	1.24e-14
SNAI2	0.724856	1.28e-14
WIBG	-0.38259	1.33e-14
PDCD4	-0.618486	1.37e-14
CSE1L	0.388892	1.43e-14
TNRC18	0.40725	1.43e-14
ERCC6L	0.417208	1.47e-14
SPNS2	-0.952738	1.64e-14
TRIM13	-0.285367	1.65e-14
TAF6	0.414865	1.74e-14
MFSD5	-0.330709	1.74e-14
TRIO	0.498543	1.78e-14
SCEL	-1.46676	1.82e-14
SYTL1	-0.599633	1.87e-14
PTPRK	0.539795	1.92e-14
LGALS1	1.00821	2.03e-14
LMNB2	0.566267	2.1e-14
PMVK	-0.482283	2.25e-14
AIF1L	-0.903117	2.3e-14
BRIP1	0.370524	2.43e-14
DHX9	0.340459	2.51e-14
CLDN4	-1.20381	2.54e-14
MGST2	-0.536982	2.55e-14
ZBTB2	0.257168	2.55e-14
SIAE	-0.444864	2.56e-14
SMPD4	0.298575	2.58e-14
HYOU1	0.522908	2.85e-14
CCDC120	-0.565503	2.92e-14
FMNL3	0.39267	2.94e-14
MCM8	0.383164	2.95e-14
ATAD5	0.314915	2.97e-14
TPRG1	-0.593406	3.06e-14
M6PR	0.512588	3.08e-14
SH2B3	0.523961	3.39e-14
OTOP3	-1.11553	3.4e-14
KLK13	-1.88358	3.49e-14
HIGD1A	-0.550762	3.5e-14
YPEL3	-0.484045	3.54e-14
LRRC59	0.389671	3.57e-14
NUDCD1	0.437752	3.67e-14
HIBCH	-0.440661	3.73e-14
NEIL3	0.470102	3.83e-14
CEACAM1	-0.94145	3.86e-14
RDH12	-1.27076	3.87e-14
KIFC1	0.625081	3.9e-14
ITGA6	1.0121	3.9e-14
TGFBI	1.3703	4.08e-14
SCRN1	0.603533	4.18e-14
PLEKHH3	-0.415101	4.55e-14
CBR3	-0.867027	4.81e-14
FKBP9	0.552814	4.83e-14
SDR16C5	-0.959876	4.9e-14
RNF222	-0.888524	4.97e-14
PHF6	0.314901	5e-14
ALMS1	0.270152	5.04e-14
NDUFC1	-0.415969	5.1e-14
MCM7	0.614328	5.1e-14
SPRR3	-2.63952	5.57e-14
NDRG2	-0.95983	5.6e-14
RAB11A	-0.41354	5.91e-14
TAF1A	0.350789	5.93e-14
PLOD2	0.761349	6.03e-14
SHCBP1	0.506734	6.05e-14
EPHB6	-0.823602	6.14e-14
CHMP2A	-0.348879	6.36e-14
MAD2L1	0.544959	6.45e-14
KIF11	0.559874	7.01e-14
ECHDC2	-0.488363	7.11e-14
CENPA	0.579843	7.15e-14
TRIM37	0.284535	7.15e-14
C4orf46	0.359649	7.29e-14
MMD	0.405029	7.41e-14
DBI	-0.570389	7.45e-14
FAM64A	0.596932	7.58e-14
EME1	0.388966	7.88e-14
SENP1	0.279373	7.99e-14
KLK12	-1.65599	8.13e-14
HELZ	0.301073	8.27e-14
PXN	0.613925	8.44e-14
SASH1	-0.71559	8.61e-14
NEDD1	0.389801	8.69e-14
KCNK6	-0.629131	8.86e-14
RFC3	0.461199	9.45e-14
TNC	1.32188	9.7e-14
SYNGR1	-0.635786	9.91e-14
DNA2	0.343736	1.01e-13
NUSAP1	0.671781	1.03e-13
ZNF697	0.371168	1.05e-13
CLIC4	0.56731	1.05e-13
C1orf112	0.332632	1.11e-13
STX2	0.406697	1.17e-13
SMAGP	-0.530061	1.17e-13
DEPDC1B	0.494319	1.17e-13
NUP155	0.390584	1.26e-13
PITX1	-0.886678	1.27e-13
PCNX	0.309769	1.31e-13
PRIM1	0.434691	1.38e-13
RASSF5	-0.539468	1.4e-13
PPT1	0.440839	1.45e-13
GPR157	-0.677207	1.54e-13
YEATS2	0.463244	1.58e-13
FEN1	0.540898	1.69e-13
SF3B2	0.306597	1.71e-13
PRRG2	-0.468651	1.71e-13
PRPS1	0.36179	1.74e-13
GINS1	0.545444	1.75e-13
TMPRSS11B	-1.24771	1.93e-13
ERF	0.40354	1.93e-13
CHST15	0.540979	2.05e-13
BAZ1B	0.370337	2.07e-13
BIRC5	0.685375	2.1e-13
ATP10B	-0.628833	2.15e-13
R3HDM1	0.269861	2.23e-13
INHBA	1.23232	2.27e-13
ANP32E	0.434337	2.29e-13
COL1A1	1.63382	2.35e-13
ARL6IP1	0.389785	2.5e-13
DCLRE1B	0.363139	2.59e-13
CCT5	0.438998	2.62e-13
ACTG1	0.494555	2.73e-13
MYH9	0.631877	2.76e-13
PAK2	0.413089	2.77e-13
LRRC8C	0.489859	2.77e-13
RFWD3	0.406609	2.95e-13
KHDRBS1	0.231273	2.99e-13
TWSG1	0.444849	3.01e-13
SLC5A1	-0.952006	3.02e-13
XYLT2	0.411055	3.08e-13
TMEM2	0.530683	3.13e-13
SAE1	0.331128	3.32e-13
B3GNT8	-0.673744	3.38e-13
ZNF318	0.338054	3.43e-13
NDUFS7	-0.450435	3.46e-13
GAS7	-0.643012	3.61e-13
LIN52	0.302538	3.64e-13
LIPM	-0.597404	3.66e-13
CCNF	0.476936	3.67e-13
CBLB	0.375671	3.75e-13
COL12A1	1.11668	3.78e-13
MCM10	0.46779	3.83e-13
IGF1R	0.506617	3.84e-13
LTB4R2	-0.698464	4.01e-13
TRIM7	-0.552353	4.1e-13
IQGAP3	0.531928	4.17e-13
ERBB2	-0.503264	4.29e-13
CTNNBIP1	-0.492046	4.47e-13
PARP1	0.388948	4.69e-13
AGRN	0.69686	4.74e-13
MFAP2	0.920723	4.98e-13
SIRT2	-0.367783	5.01e-13
DEK	0.471865	5.04e-13
CDC45	0.636043	5.08e-13
TXNDC12	0.316917	5.13e-13
KRT13	-2.72462	5.33e-13
ACTL6A	0.51093	5.34e-13
HMGXB3	0.271596	5.47e-13
COL3A1	1.59636	5.49e-13
COL5A2	1.23574	5.59e-13
CSGALNACT2	0.467707	5.71e-13
CEACAM6	-1.44061	5.73e-13
CDKN3	0.59511	5.76e-13
CCNB2	0.620444	5.8e-13
TCN1	-1.48155	5.91e-13
MELK	0.677198	6.09e-13
SMPDL3A	-0.568155	6.27e-13
DSCC1	0.469621	6.36e-13
ADCY3	0.41823	6.4e-13
DEGS2	-0.75654	6.41e-13
PSCA	-1.30029	6.49e-13
CHSY1	0.410218	6.56e-13
CRB3	-0.668152	6.56e-13
PHLDB1	0.408713	6.74e-13
RNF39	-0.824029	7.04e-13
ALS2CL	-0.701199	7.23e-13
DSE	0.531043	7.4e-13
EVPL	-0.92236	7.93e-13
TJP3	-0.760277	7.94e-13
LIN7B	-0.457077	8.06e-13
ARSB	0.309397	8.38e-13
PAOX	-0.365812	8.45e-13
ESYT1	0.384144	8.55e-13
RBM12B	0.234091	8.61e-13
FMO2	-1.01218	8.75e-13
SNRNP35	-0.352226	8.93e-13
LYPD2	-1.64045	8.98e-13
RBM47	-0.567236	9.24e-13
NR2F6	-0.468011	9.36e-13
DDX18	0.31739	9.69e-13
ZWINT	0.561956	1.01e-12
ZWILCH	0.388441	1.01e-12
SURF4	0.332339	1.04e-12
RNASEK	-0.323994	1.08e-12
BLM	0.379064	1.09e-12
KRT23	-1.30748	1.09e-12
TPD52L1	-0.522521	1.09e-12
RRM1	0.414526	1.1e-12
SMARCA5	0.281472	1.13e-12
SMC6	0.330311	1.13e-12
CLCA4	-1.29387	1.21e-12
CCDC12	-0.421742	1.22e-12
ABCA7	-0.452889	1.29e-12
NCAPG2	0.436206	1.32e-12
CD109	0.597148	1.36e-12
UQCRQ	-0.455089	1.42e-12
CENPL	0.323514	1.43e-12
FLNA	0.716755	1.43e-12
CYP4F22	-1.22102	1.43e-12
NUP160	0.378155	1.44e-12
CXCR2	-0.689925	1.49e-12
TMSB10	0.701018	1.55e-12
PPP1R7	-0.314716	1.57e-12
ECE1	0.597434	1.59e-12
ZBTB7B	-0.51203	1.61e-12
EFNA5	-0.518372	1.62e-12
MICB	0.598531	1.63e-12
MSN	0.644139	1.67e-12
FBXW4	-0.396188	1.69e-12
PTPLAD1	0.374126	1.73e-12
PLA2G4F	-0.833743	1.76e-12
CTDSPL2	0.297481	1.93e-12
SLC25A32	0.35055	1.94e-12
KLF7	0.57524	2.08e-12
TEX264	-0.358034	2.1e-12
KIF15	0.389258	2.11e-12
QSOX2	0.404396	2.13e-12
TP53INP2	-0.676303	2.15e-12
IKBIP	0.457363	2.19e-12
GINS4	0.425878	2.27e-12
AXL	0.760072	2.3e-12
POFUT2	0.331074	2.3e-12
NDUFA13	-0.492323	2.34e-12
HMGA2	0.818532	2.36e-12
MAP3K8	-0.477569	2.47e-12
PAX9	-0.87078	2.48e-12
CDK1	0.580477	2.5e-12
S100PBP	0.204783	2.5e-12
PTPN1	0.380125	2.59e-12
RHOV	-0.901116	2.6e-12
PDPN	0.940128	2.63e-12
RAPGEF1	0.431963	2.74e-12
METRNL	-0.603085	2.77e-12
CHEK1	0.408577	2.83e-12
NID2	0.689934	2.88e-12
ZNF275	0.329869	2.89e-12
KAT2B	-0.569532	2.9e-12
ODF2	0.340596	2.93e-12
C11orf71	-0.404482	2.94e-12
BMP1	0.592897	3e-12
TST	-0.647292	3.02e-12
AZGP1	-1.41457	3.02e-12
EXT2	0.478322	3.03e-12
SH3BGRL2	-0.936217	3.21e-12
EXPH5	-0.490817	3.23e-12
HDHD3	-0.491091	3.29e-12
FAM25A	-1.79574	3.34e-12
SNW1	0.274114	3.35e-12
KIF20B	0.409431	3.46e-12
OPN3	0.454596	3.53e-12
WDR54	0.592335	3.58e-12
CCNB1	0.641354	3.65e-12
HNRNPK	0.314351	3.88e-12
SPARC	1.11202	3.92e-12
P4HA2	0.590364	3.97e-12
PALMD	-0.583435	3.98e-12
TMEM40	-0.842995	4.15e-12
MGLL	-0.746053	4.21e-12
MPZL3	-0.637588	4.25e-12
IGFBP7	0.680152	4.37e-12
GRHL1	-0.848986	4.53e-12
MTHFR	-0.322748	4.55e-12
COMTD1	-0.582805	4.79e-12
DUOXA1	-0.774968	4.84e-12
RBL1	0.379034	4.92e-12
XRCC2	0.347452	5.05e-12
NUP62	0.276933	5.07e-12
ZFAND2B	-0.409759	5.2e-12
SELK	-0.378563	5.33e-12
SKA1	0.488755	5.4e-12
ADAM12	0.877345	5.46e-12
PPAT	0.357967	5.46e-12
RNF219	0.273877	5.55e-12
NBEAL2	-0.569798	5.87e-12
45718	-0.371316	6.09e-12
TCF3	0.395309	6.13e-12
NRIP3	0.476689	6.21e-12
TOLLIP	-0.37829	6.3e-12
ZNF467	-0.390248	6.32e-12
TUBB2A	-0.823867	6.33e-12
APAF1	0.289937	6.35e-12
WHSC1	0.378946	6.84e-12
MICAL3	0.29294	7.03e-12
MAPK13	-0.596243	7.25e-12
CABLES2	0.330617	7.31e-12
MGAT2	0.327004	7.32e-12
HMGN4	0.39399	7.36e-12
FAM162A	-0.507779	7.39e-12
EPHX2	-0.64623	7.62e-12
ULBP3	0.522851	7.68e-12
CEP192	0.274735	8.18e-12
ELF3	-1.05671	8.24e-12
PSMC3IP	0.375944	8.43e-12
PPL	-1.05449	8.87e-12
EIF2AK2	0.468441	9e-12
ICAM1	0.810342	9.06e-12
DUOX1	-0.764133	9.09e-12
CKMT1A	-0.602342	9.09e-12
NCAPG	0.501482	9.66e-12
UNC13B	-0.516728	1.02e-11
TRIP10	-0.444856	1.03e-11
DEFB4A	-1.82335	1.06e-11
HNRNPU	0.285973	1.07e-11
ATP5D	-0.495495	1.07e-11
MET	0.605976	1.07e-11
HOOK2	-0.416916	1.08e-11
MPZL2	-0.728933	1.16e-11
PGK1	0.440176	1.17e-11
SLFN11	0.545936	1.22e-11
ABHD5	-0.440828	1.23e-11
NDUFB2	-0.410491	1.24e-11
NDC80	0.561408	1.24e-11
COL4A5	0.707813	1.27e-11
HSPG2	0.817006	1.28e-11
TRIM32	0.385698	1.38e-11
SGTB	0.253333	1.38e-11
IFNAR2	0.280831	1.39e-11
COL6A1	1.04336	1.39e-11
PLEKHM1	-0.39277	1.44e-11
COMMD1	-0.355572	1.44e-11
ANKRD22	-0.883234	1.46e-11
TCF19	0.507574	1.46e-11
PIGT	0.383774	1.47e-11
CAB39L	-0.395817	1.5e-11
CENPN	0.417439	1.53e-11
CRISP3	-1.44213	1.58e-11
IDH2	-0.513818	1.59e-11
ENSA	-0.314383	1.7e-11
STMN1	0.569198	1.73e-11
ATP11C	0.285404	1.74e-11
FCF1	0.285059	1.85e-11
MVK	-0.438004	1.89e-11
TAF2	0.407363	1.89e-11
DNASE1L3	-0.825072	1.89e-11
TMPRSS11D	-1.43356	1.93e-11
SPRY4	0.513224	2e-11
MTIF3	-0.363094	2.01e-11
PKD2	0.340382	2.07e-11
PTGES3	0.28577	2.12e-11
SUPT16H	0.355914	2.18e-11
ADAM17	0.512995	2.18e-11
HEATR1	0.404906	2.21e-11
KIF13B	-0.537985	2.25e-11
ETS1	0.610102	2.26e-11
SUCLG1	-0.324173	2.27e-11
IER2	-0.525869	2.27e-11
TGM1	-1.52139	2.29e-11
MPP7	-0.614014	2.32e-11
FAP	0.731243	2.37e-11
ZMAT5	-0.423919	2.38e-11
DCAF7	0.319374	2.39e-11
UBE2Z	0.237634	2.47e-11
PAIP2B	-0.423315	2.56e-11
GLTP	-0.787252	2.56e-11
SNX10	0.548077	2.58e-11
ATF2	0.321091	2.6e-11
DNAJC14	0.305849	2.63e-11
SAMD10	-0.438814	2.63e-11
ATP5I	-0.505335	2.68e-11
GPX8	0.549541	2.71e-11
SGOL1	0.319968	2.72e-11
CEACAM5	-1.4815	2.73e-11
NDUFB1	-0.443632	2.75e-11
UBE2T	0.582716	2.78e-11
GSTK1	-0.424146	2.83e-11
ABCC4	0.349286	2.84e-11
TOPBP1	0.423761	2.85e-11
DMKN	-1.22225	2.86e-11
CHST3	0.449719	2.88e-11
TNFAIP3	0.695728	2.9e-11
IKBKAP	0.320786	2.96e-11
DENND2D	-0.40024	2.97e-11
FOXO4	-0.420651	3e-11
HNRNPR	0.240984	3.02e-11
CDK6	0.612382	3.02e-11
GPR176	0.71842	3.05e-11
RIC8B	0.156078	3.08e-11
SPC25	0.462137	3.16e-11
ANO10	-0.357225	3.28e-11
ZNF484	0.243125	3.3e-11
ADAP2	-0.571964	3.33e-11
GLG1	0.327142	3.35e-11
PIK3C2B	-0.373132	3.36e-11
ZNF750	-0.968401	3.48e-11
LCMT1	-0.301124	3.49e-11
LRP12	0.456049	3.6e-11
DBNDD1	-0.593894	3.84e-11
KIAA0040	0.423634	3.86e-11
XPR1	0.441443	3.88e-11
RCBTB1	0.340482	3.97e-11
EVC	0.440481	4.08e-11
SLC39A2	-0.910007	4.2e-11
CKMT1B	-0.582408	4.23e-11
NT5E	0.920928	4.41e-11
MPND	-0.385168	4.48e-11
BAG2	0.405414	4.71e-11
TIMM8B	-0.44268	4.88e-11
ASF1B	0.577356	4.93e-11
CHST11	0.61658	5.11e-11
ITGB4	0.7314	5.13e-11
PLCD1	-0.6128	5.18e-11
PVRL4	-0.75208	5.51e-11
ARSJ	0.59157	5.57e-11
TFRC	0.698041	5.77e-11
MAZ	0.333702	5.88e-11
GNA13	0.350779	5.96e-11
CNFN	-1.67677	5.98e-11
PXDN	0.841637	6.23e-11
FKBPL	-0.391968	6.25e-11
DFNA5	0.619578	6.28e-11
N4BP3	-0.405635	6.28e-11
ACSL4	0.486821	6.31e-11
UGGT2	0.248503	6.35e-11
ALDH9A1	-0.471922	6.42e-11
GLB1	0.320312	6.53e-11
FTH1	0.578048	6.54e-11
TMED3	-0.399296	6.91e-11
FAM91A1	0.35077	6.91e-11
MYO1B	0.688295	6.94e-11
FANCA	0.32161	7.06e-11
ILVBL	-0.344169	7.13e-11
NRP2	0.52087	7.13e-11
SCD5	0.587681	7.35e-11
POSTN	1.37592	7.47e-11
NDUFB8	-0.368784	7.5e-11
CHST14	0.441575	7.63e-11
RAB34	0.441276	7.67e-11
ATP5O	-0.418098	7.72e-11
CDH11	0.727499	7.73e-11
SPRED2	0.386752	7.74e-11
LPAR6	-0.582041	8.08e-11
COL4A6	0.762345	8.19e-11
PCNA	0.497472	8.24e-11
STIP1	0.337011	8.36e-11
LY6G6C	-1.36783	8.61e-11
COX7B	-0.394587	8.63e-11
EFNA3	-0.659863	8.64e-11
PLA2G12A	-0.273968	8.74e-11
TMPRSS13	-0.745485	8.77e-11
AKT1	0.260547	8.87e-11
ALDH3B2	-1.07307	8.88e-11
ABL2	0.371036	8.89e-11
HDGFRP3	0.324406	8.99e-11
ZNF618	0.405445	9.02e-11
HELLS	0.370234	9.28e-11
SNX24	-0.305241	9.42e-11
SERPINE2	0.901887	9.43e-11
BCAT1	0.643261	9.44e-11
PCP4L1	-0.854058	9.48e-11
COL1A2	1.32915	9.54e-11
ABLIM1	-0.684351	9.6e-11
ACADVL	-0.423315	9.84e-11
DKK3	0.702775	1e-10
STK4	0.279783	1.01e-10
ACTN1	0.629976	1.05e-10
PJA1	0.347188	1.1e-10
NIPAL2	-0.491073	1.12e-10
NCEH1	0.532322	1.17e-10
LMNB1	0.52807	1.19e-10
AGFG2	-0.467975	1.2e-10
PTDSS1	0.359129	1.2e-10
APBB2	0.3953	1.25e-10
NUF2	0.505165	1.25e-10
CEBPA	-0.588651	1.28e-10
FAM98C	-0.301959	1.3e-10
GIPC1	-0.388323	1.32e-10
PLBD2	0.40432	1.33e-10
DBF4	0.356878	1.34e-10
HAGH	-0.351268	1.35e-10
RASSF8	0.389482	1.35e-10
CCT4	0.279994	1.38e-10
PPIB	0.32022	1.38e-10
ADAM19	0.651973	1.38e-10
PLD2	-0.507132	1.39e-10
ANTXR2	0.574589	1.42e-10
PAICS	0.373325	1.42e-10
USP31	0.282475	1.42e-10
MTR	0.26502	1.43e-10
TYMS	0.555117	1.45e-10
PDHB	-0.304478	1.51e-10
CDCA2	0.465933	1.53e-10
BDH1	-0.543979	1.57e-10
SORL1	0.602104	1.59e-10
S1PR3	0.417828	1.59e-10
HSPD1	0.419064	1.59e-10
NDUFA10	-0.27717	1.59e-10
MAGI1	-0.299143	1.63e-10
HOMER2	-0.487465	1.65e-10
STEAP4	-0.837816	1.68e-10
SLC30A6	0.218408	1.69e-10
PLEKHN1	-0.556117	1.69e-10
H2AFZ	0.431067	1.75e-10
GSTCD	0.258304	1.78e-10
ALKBH7	-0.48172	1.8e-10
CRCT1	-1.70294	1.8e-10
ARL4C	0.573	1.85e-10
RAI14	0.595254	1.86e-10
TPBG	0.484	1.88e-10
CLEC3B	-0.697886	1.93e-10
PTK6	-0.743252	1.97e-10
TMEM185B	0.35969	2.04e-10
SDR9C7	-1.19505	2.06e-10
HMGXB4	0.276874	2.13e-10
CAV1	0.914363	2.13e-10
GPR161	0.394457	2.17e-10
TAF5L	0.220098	2.19e-10
BBX	0.326676	2.22e-10
MPST	-0.425374	2.22e-10
TNFAIP8L3	-0.554695	2.23e-10
CNTNAP1	0.316874	2.23e-10
GPD1L	-0.59797	2.23e-10
ITGA2	0.606766	2.24e-10
KDELR2	0.311421	2.32e-10
ITGA1	0.377372	2.34e-10
AQP3	-1.2715	2.39e-10
SASS6	0.2835	2.44e-10
ITGA3	0.793648	2.47e-10
FHOD3	0.508138	2.55e-10
XRCC6	0.259613	2.56e-10
DHRS4L2	-0.444996	2.58e-10
DOCK7	0.271448	2.63e-10
NEK6	0.461972	2.65e-10
DARS2	0.353113	2.72e-10
OSBPL2	-0.284048	2.74e-10
IGF2R	0.419122	2.78e-10
C9orf9	-0.405025	2.8e-10
LTB4R	-0.761733	2.82e-10
WDR35	0.228814	2.83e-10
NUPR1	-0.753257	2.98e-10
CC2D1A	-0.294924	3.05e-10
C4orf3	-0.383419	3.08e-10
ITPR3	0.581967	3.14e-10
SEC24D	0.379024	3.17e-10
NMT1	0.203695	3.18e-10
PATL1	0.385517	3.19e-10
SOCS4	0.242706	3.19e-10
CFD	-0.824522	3.23e-10
KIAA0513	-0.371148	3.35e-10
DPY19L4	0.286989	3.37e-10
MCM5	0.454254	3.38e-10
PKMYT1	0.551853	3.39e-10
FADS1	0.572284	3.41e-10
CWH43	-1.04599	3.42e-10
ALDH2	-0.610482	3.49e-10
PRR5L	0.414989	3.51e-10
PDIA5	0.404238	3.51e-10
PPM1G	0.246374	3.58e-10
RAD51	0.455878	3.6e-10
CRYL1	-0.455412	3.62e-10
CLN8	-0.289635	3.63e-10
RTTN	0.410573	3.74e-10
GPR180	0.266251	3.79e-10
SLC44A3	-0.438387	3.8e-10
NUCKS1	0.355965	3.81e-10
TDRD3	-0.223471	3.89e-10
NRAS	0.387537	3.92e-10
UXS1	0.319957	4.02e-10
EIF5A2	0.423008	4.07e-10
MTHFD2	0.366921	4.11e-10
TPST1	0.528308	4.13e-10
TMX1	0.332116	4.15e-10
IL7R	0.729804	4.15e-10
TMEM134	-0.384316	4.18e-10
EFNB1	0.554096	4.21e-10
SIN3A	0.227164	4.23e-10
SLC25A26	-0.285099	4.27e-10
B4GALNT1	0.446256	4.38e-10
PTK2	0.331074	4.48e-10
RUFY3	-0.230977	4.55e-10
ATP6V1C1	0.293024	4.6e-10
TNFRSF10B	0.47776	4.65e-10
KLK7	-1.43184	4.76e-10
ZNF532	0.36224	4.83e-10
HN1L	0.313663	4.88e-10
PCGF2	0.337435	4.89e-10
AMMECR1L	0.209883	4.92e-10
NDUFA3	-0.428975	5.11e-10
HAUS2	0.26791	5.13e-10
LYRM5	-0.352387	5.15e-10
NDE1	0.398305	5.16e-10
ST3GAL2	0.300931	5.18e-10
DNAJC10	0.278194	5.38e-10
ADAM10	0.331692	5.39e-10
SAP130	0.230131	5.44e-10
CSTB	-0.844448	5.46e-10
GPN1	0.247646	5.5e-10
ASXL1	0.238786	5.51e-10
PSAP	0.471085	5.54e-10
FASTK	-0.323568	5.56e-10
KCNK7	-0.781751	5.58e-10
NUP107	0.358379	5.59e-10
TCEA3	-0.756341	5.62e-10
HINT3	-0.336109	5.64e-10
PRPF4	0.348707	5.66e-10
ATP2C1	0.322688	5.66e-10
C12orf29	-0.319773	5.71e-10
AKT3	0.399116	5.72e-10
ABI2	0.183669	5.78e-10
PRSS3	-1.22289	5.78e-10
AIM1L	-0.729025	5.94e-10
SSH1	0.267197	5.96e-10
TMPRSS11A	-1.22528	6.01e-10
CASP8AP2	0.271611	6.02e-10
CAP1	0.385341	6.11e-10
HNRNPC	0.230092	6.24e-10
FAAH2	-0.51444	6.27e-10
ESRP2	-0.563691	6.31e-10
KDM1A	0.270109	6.38e-10
TPRN	-0.39834	6.56e-10
METTL7A	-0.769962	6.71e-10
ADAMTS12	0.631422	6.88e-10
ABL1	0.349537	6.89e-10
SLC30A7	0.229862	6.89e-10
NETO2	0.463568	7.18e-10
PTGFRN	0.539533	7.28e-10
C6orf211	0.266016	7.46e-10
TP53BP1	0.25449	7.6e-10
GPR39	0.469101	7.72e-10
CES2	-0.584551	7.74e-10
RIPK3	-0.41153	7.84e-10
TMPO	0.391372	8.01e-10
IGF2BP2	0.789047	8.01e-10
CD24	-0.88344	8.16e-10
SUZ12	0.263411	8.21e-10
EML4	0.264345	8.26e-10
HDAC5	-0.331881	8.45e-10
TGS1	0.306388	8.53e-10
AURKB	0.607889	8.62e-10
SDAD1	0.283292	8.64e-10
PHF12	0.200469	8.66e-10
STK10	0.356033	8.68e-10
TMEM132A	0.593946	8.71e-10
ZDHHC21	-0.47398	8.77e-10
SPRR2C	-1.6494	8.79e-10
PHTF1	0.215872	8.91e-10
POLR2I	-0.373114	9e-10
TADA2B	-0.271878	9.14e-10
ITGAV	0.635767	9.16e-10
VWA5A	-0.487314	9.18e-10
FTL	0.728638	9.31e-10
NAPA	-0.316612	9.33e-10
NMU	-0.899359	9.35e-10
ANKRD40	0.273771	9.36e-10
ILF3	0.255849	9.46e-10
FUT8	0.356533	9.66e-10
TAPT1	-0.208149	9.68e-10
NCL	0.33831	9.82e-10
YWHAQ	0.368077	1e-09
TPI1	0.377427	1e-09
CHD4	0.295636	1.02e-09
FDXR	-0.419891	1.03e-09
GEN1	0.24044	1.03e-09
RAB5C	0.196363	1.07e-09
CHML	0.346825	1.08e-09
AZIN1	0.350398	1.08e-09
USP1	0.317307	1.1e-09
SUN1	0.31278	1.12e-09
RPL14	-0.401816	1.12e-09
MOGS	0.258874	1.15e-09
ADAR	0.397021	1.16e-09
KRT80	-0.982138	1.17e-09
CLDN17	-0.955953	1.17e-09
WDR45	-0.296051	1.18e-09
WDR76	0.430571	1.18e-09
ADNP	0.278992	1.19e-09
SH2D4A	-0.466613	1.21e-09
COL6A3	1.04547	1.25e-09
MED11	-0.295477	1.25e-09
RGS12	-0.375073	1.3e-09
CSTA	-1.11701	1.34e-09
GLS	0.409476	1.35e-09
TNFAIP6	0.716901	1.35e-09
ATXN2L	0.29118	1.35e-09
CORO1C	0.343435	1.37e-09
TROAP	0.482587	1.38e-09
EPGN	-1.13296	1.39e-09
NOL3	-0.414517	1.39e-09
ZBTB7C	-0.775828	1.4e-09
ENO2	0.73888	1.43e-09
SPATS2	0.270754	1.46e-09
PMEPA1	0.775834	1.47e-09
NDUFAF1	-0.307116	1.47e-09
ZFHX3	0.251969	1.49e-09
CLSTN1	0.478885	1.49e-09
NRM	0.388707	1.49e-09
IGF2BP3	0.556973	1.53e-09
COX7C	-0.370524	1.53e-09
FOXK1	0.343463	1.55e-09
MMP9	1.18432	1.57e-09
TMEM200B	0.432172	1.57e-09
CTHRC1	0.965838	1.59e-09
ARNTL	0.297799	1.61e-09
QARS	-0.30769	1.64e-09
PRKCA	0.312462	1.65e-09
SORT1	-0.562703	1.66e-09
TNS3	0.51503	1.66e-09
SERPINB6	-0.454885	1.67e-09
NUDT8	-0.571067	1.69e-09
SBSN	-1.65359	1.7e-09
PHF19	0.372207	1.7e-09
YWHAH	0.267629	1.7e-09
YWHAG	0.366562	1.71e-09
ATP13A3	0.435146	1.71e-09
B3GALT4	-0.436298	1.72e-09
PGLS	-0.356016	1.73e-09
ATP6V0D1	-0.29115	1.73e-09
COL6A2	0.944104	1.77e-09
ARHGEF37	-0.597562	1.82e-09
ACOX1	-0.287514	1.84e-09
CCT6A	0.449299	1.89e-09
SRGAP2	0.206643	1.9e-09
UFC1	-0.297118	1.9e-09
SPRR2B	-1.8368	1.91e-09
SNHG9	-0.590219	1.93e-09
USH1G	-0.586916	1.95e-09
KATNAL1	0.254478	1.95e-09
SMAP1	-0.243753	1.97e-09
NBN	0.298521	2e-09
SULF1	0.862239	2.01e-09
MRPL54	-0.40912	2.01e-09
CALML5	-1.58748	2.05e-09
COX4I1	-0.3303	2.05e-09
TRIM16	-0.495659	2.06e-09
ILK	0.30262	2.09e-09
NRSN2	0.459672	2.12e-09
KIF2A	0.288447	2.19e-09
DCTN3	-0.35776	2.21e-09
THEM5	-0.954608	2.22e-09
SPRR2F	-1.72324	2.27e-09
GGA1	-0.230171	2.27e-09
KHSRP	0.308681	2.28e-09
D2HGDH	-0.360128	2.28e-09
VAMP2	-0.324866	2.28e-09
HPGD	-0.666749	2.3e-09
MSRA	-0.338359	2.33e-09
NFE2L3	0.60676	2.4e-09
ROCK1	0.303025	2.42e-09
PTMA	0.370522	2.43e-09
EFTUD2	0.209143	2.48e-09
HSBP1	-0.273624	2.49e-09
CALM3	0.261758	2.5e-09
ARHGAP27	-0.342824	2.52e-09
STARD4	0.427534	2.54e-09
VRK1	0.372845	2.57e-09
C10orf32	-0.287176	2.58e-09
CDC25C	0.366213	2.59e-09
LIMA1	0.499719	2.63e-09
TMEM79	-0.770789	2.66e-09
ACLY	0.367645	2.67e-09
KBTBD2	0.230829	2.72e-09
FZD2	0.454506	2.75e-09
NDEL1	-0.424617	2.76e-09
SKP2	0.435222	2.77e-09
C1orf109	0.267822	2.78e-09
EIF4G2	0.357612	2.78e-09
ACAD8	-0.261648	2.8e-09
ARMC5	-0.318219	2.81e-09
MAP3K2	0.246968	2.81e-09
ALOX12B	-1.21098	2.82e-09
GALK1	-0.375249	2.82e-09
RAB5B	-0.281249	2.82e-09
PTBP1	0.238061	2.83e-09
DCK	0.32758	2.85e-09
NPTN	0.299607	2.86e-09
NDUFV2	-0.386445	2.87e-09
ANK3	-0.334076	2.96e-09
ZNF185	-0.812649	2.97e-09
HSD17B8	-0.437646	2.99e-09
SMARCB1	0.260672	3e-09
CKAP2	0.411089	3.01e-09
FBXO25	-0.259705	3.14e-09
SLC16A1	0.604332	3.21e-09
SGSM3	-0.284375	3.32e-09
MYEOV2	-0.420911	3.4e-09
FCER1A	-0.724386	3.4e-09
LATS1	0.254226	3.47e-09
FANCD2	0.300822	3.6e-09
RNF103	-0.195506	3.62e-09
NUP54	0.244039	3.63e-09
LRG1	-0.842672	3.65e-09
LIMS1	0.289477	3.65e-09
POLQ	0.304941	3.71e-09
RFC5	0.345626	3.75e-09
CFLAR	-0.267481	3.8e-09
ADH5	0.314998	3.82e-09
FGD3	-0.343601	3.88e-09
SPATA5	0.199453	3.97e-09
LTBP1	0.764858	4.01e-09
STARD13	0.317354	4.01e-09
TRIM59	0.275403	4.01e-09
POLE3	0.323727	4.01e-09
NOLC1	0.334196	4.01e-09
ATG4A	-0.244947	4.02e-09
LRRCC1	0.350801	4.03e-09
CKS1B	0.474186	4.03e-09
HPRT1	0.352851	4.04e-09
RPS6KC1	0.230939	4.1e-09
DHRS9	-0.77867	4.13e-09
MAPRE1	0.294109	4.17e-09
ATP5H	-0.266196	4.18e-09
FUBP3	0.263692	4.37e-09
CDC7	0.36097	4.41e-09
SLC16A9	-0.647075	4.49e-09
NCAPD3	0.31089	4.53e-09
FAAH	-0.466391	4.54e-09
MED1	0.278165	4.63e-09
NFIA	-0.342534	4.66e-09
TUSC2	-0.280346	4.67e-09
CANX	0.388174	4.79e-09
PSMA7	0.277556	4.81e-09
FKTN	0.223446	4.84e-09
C9orf64	0.297672	4.86e-09
PARP11	0.220065	4.94e-09
ZCCHC11	0.21881	4.94e-09
CALML3	-0.921593	4.98e-09
MANSC1	-0.582665	5.01e-09
ZBTB39	0.21144	5.02e-09
INCENP	0.394662	5.29e-09
B2M	0.571656	5.38e-09
GAMT	-0.732246	5.44e-09
TGIF2	0.410191	5.47e-09
A2ML1	-1.30289	5.47e-09
PAFAH2	-0.235853	5.49e-09
PDLIM2	-0.405691	5.6e-09
TGOLN2	0.346772	5.64e-09
TREX2	-0.665207	5.69e-09
APEX1	0.298022	5.74e-09
ACTR2	0.350843	5.76e-09
TMEM80	-0.335574	5.78e-09
UBTD2	0.248095	5.9e-09
RCC2	0.349962	5.97e-09
PQLC1	-0.303388	6e-09
SUMO3	0.262674	6.21e-09
PLEK2	0.745842	6.23e-09
SKA3	0.407273	6.32e-09
AP2M1	0.380081	6.33e-09
SEC11C	-0.372391	6.52e-09
RFC4	0.499526	6.57e-09
CPNE2	0.29952	6.6e-09
SLC35B2	0.318385	6.71e-09
ATP5L	-0.351393	6.71e-09
S100P	-1.20911	6.77e-09
KIAA0196	0.2887	6.85e-09
BCAR3	0.549137	7.02e-09
MAPKAPK3	-0.382541	7.11e-09
BUB3	0.25282	7.13e-09
OSGIN2	0.252203	7.48e-09
CST3	-0.452974	7.53e-09
G3BP2	0.288285	7.7e-09
MANEA	0.282927	7.8e-09
TNFRSF12A	0.643833	7.94e-09
ABHD14B	-0.399036	8.01e-09
SLC6A14	-0.972101	8.01e-09
PPM1L	-0.395594	8.05e-09
NPEPPS	-0.349128	8.14e-09
SMC3	0.317188	8.18e-09
ZNF784	-0.302324	8.22e-09
CEP97	0.210016	8.41e-09
KLK8	-1.08389	8.43e-09
EPS8L2	-0.471597	8.48e-09
AMIGO2	0.726287	8.5e-09
ADAMTS2	0.815428	8.51e-09
LAPTM4B	0.482501	8.54e-09
HPS3	0.305942	8.58e-09
SAR1B	-0.253965	8.6e-09
VCAN	0.831197	8.82e-09
FBXL18	0.33129	8.89e-09
ZFP64	0.268058	9.18e-09
TMEM120A	-0.323441	9.32e-09
SSR3	0.288087	9.38e-09
CTSZ	0.540778	9.39e-09
TOMM34	0.296684	9.52e-09
KRT24	-1.19573	9.53e-09
PDE7A	0.410596	9.6e-09
PAQR4	0.404623	9.7e-09
HAT1	0.251933	9.78e-09
SF3A3	0.203515	1e-08
FDX1	-0.252366	1.01e-08
ZFP1	0.190256	1.02e-08
KIF3B	0.278655	1.02e-08
TBC1D2B	0.300907	1.02e-08
MRPS25	-0.350517	1.03e-08
OPN1SW	0.309907	1.03e-08
NAGA	0.266986	1.03e-08
SSX2IP	0.262925	1.04e-08
NUP98	0.262232	1.04e-08
CBL	0.309491	1.06e-08
PDGFB	0.454298	1.08e-08
TEAD1	0.392235	1.1e-08
ADAT1	0.239176	1.1e-08
FAM111B	0.489432	1.1e-08
PIGS	0.238387	1.12e-08
LRRC40	0.267574	1.13e-08
CALD1	0.535246	1.13e-08
SPIN1	0.308435	1.15e-08
HEATR6	0.200059	1.15e-08
HAS2	0.611138	1.16e-08
GADD45B	-0.535231	1.17e-08
EPHB2	0.496416	1.18e-08
TRRAP	0.323708	1.18e-08
KLK6	-1.3329	1.2e-08
RHBDL2	-0.446721	1.2e-08
TJAP1	0.265378	1.21e-08
THBS1	0.895582	1.21e-08
DOPEY2	-0.351124	1.21e-08
NDUFA5	-0.278679	1.22e-08
FAM174A	-0.328862	1.27e-08
GAK	-0.24959	1.28e-08
PRSS8	-0.566386	1.28e-08
TEAD2	0.451158	1.29e-08
SHC1	0.396266	1.29e-08
DHRS4	-0.356177	1.3e-08
RAPGEFL1	-0.728717	1.31e-08
TRPT1	-0.325107	1.32e-08
HEYL	0.454275	1.32e-08
DNAJC9	0.300053	1.33e-08
KIAA1468	-0.389889	1.35e-08
RNF135	-0.266297	1.36e-08
ACVR1	0.358123	1.39e-08
CENPK	0.353774	1.4e-08
C5orf15	0.323238	1.41e-08
FKBP10	0.826421	1.42e-08
ZC3H7B	0.269306	1.42e-08
G2E3	0.250081	1.46e-08
GTF2H3	0.258227	1.47e-08
ASB8	-0.282171	1.49e-08
NSF	-0.213119	1.53e-08
WBP11	0.261802	1.54e-08
FMNL2	0.428039	1.55e-08
SLC19A2	-0.38713	1.55e-08
EIF4EBP3	-0.509952	1.59e-08
TMED10	0.29832	1.62e-08
CDK14	0.449831	1.62e-08
VEGFC	0.806806	1.65e-08
RALGPS2	-0.374324	1.68e-08
C1orf21	-0.338176	1.69e-08
DPP3	0.303126	1.75e-08
LIPH	-0.574422	1.76e-08
INPP4A	0.190391	1.8e-08
PCNXL2	0.188036	1.81e-08
HSPB8	-0.877258	1.84e-08
MEX3C	0.274474	1.87e-08
FBXL17	-0.27335	1.89e-08
CDCA3	0.406309	1.9e-08
CKS2	0.558396	1.93e-08
POLA1	0.274678	1.94e-08
SLC24A3	-0.624687	1.94e-08
NFE2L1	0.415628	1.95e-08
GMPPB	-0.22817	1.96e-08
STAP2	-0.45132	1.99e-08
CDT1	0.480115	1.99e-08
ASAP3	-0.437581	1.99e-08
PAPOLG	0.17758	2.01e-08
NDUFV3	-0.27613	2.06e-08
MXI1	-0.350355	2.07e-08
SOAT1	0.378389	2.08e-08
STX12	-0.267613	2.12e-08
PLEC	0.507869	2.14e-08
RNF26	0.308509	2.19e-08
TGFBR1	0.368597	2.19e-08
RPN1	0.258493	2.2e-08
PPIL4	0.23138	2.26e-08
SP3	0.285402	2.28e-08
PTPN12	0.356162	2.3e-08
CERCAM	0.627691	2.3e-08
SPRR2A	-1.63474	2.32e-08
ZNF561	-0.255279	2.32e-08
ZNF552	-0.252336	2.33e-08
SLC16A3	0.529221	2.38e-08
PHLDB2	0.518682	2.41e-08
MUC20	-0.685997	2.41e-08
RAN	0.255982	2.45e-08
PARN	0.204774	2.46e-08
BTBD11	-0.464171	2.5e-08
PPP2R5A	-0.298006	2.5e-08
ILF2	0.267178	2.5e-08
GMDS	-0.408641	2.53e-08
COL10A1	0.936563	2.54e-08
RPS28	-0.378857	2.55e-08
PRSS22	-0.814116	2.56e-08
MGAT5	0.289636	2.56e-08
MIOS	-0.259989	2.57e-08
ANKIB1	0.296996	2.57e-08
TMEM97	0.465889	2.58e-08
KLHDC8B	-0.433954	2.64e-08
CLPX	-0.283897	2.64e-08
USP11	0.359189	2.65e-08
ATG5	0.217631	2.65e-08
LRRC8D	0.386373	2.67e-08
LYRM1	-0.295013	2.68e-08
TFF3	-0.978007	2.69e-08
MAP3K6	-0.353718	2.71e-08
ATP8B2	0.41466	2.73e-08
DRAM1	0.438605	2.73e-08
KPRP	-1.03979	2.77e-08
FIG4	-0.21941	2.8e-08
MYH14	-0.904799	2.81e-08
PTPN14	0.307953	2.81e-08
NUCB2	-0.4165	2.86e-08
SF3B4	0.259547	2.88e-08
PHF3	0.260317	2.88e-08
ATPIF1	-0.319069	2.92e-08
LLGL1	0.274989	2.95e-08
OVOL2	-0.382288	2.97e-08
COX5B	-0.388087	2.98e-08
SPRYD4	-0.218177	3.08e-08
UQCRB	-0.340691	3.09e-08
SPOCK1	0.668607	3.1e-08
ANO6	0.360081	3.15e-08
PFAS	0.255247	3.21e-08
RABEP2	-0.273477	3.22e-08
SDC4	0.495193	3.3e-08
ZBTB41	0.222458	3.31e-08
KIAA1429	0.221622	3.33e-08
LDOC1L	0.302893	3.36e-08
HNRNPL	0.159774	3.36e-08
SKAP2	0.331905	3.36e-08
MTHFD1	0.309889	3.37e-08
CPEB2	-0.466274	3.45e-08
AHCTF1	0.248822	3.5e-08
RNF216	0.19378	3.51e-08
CCDC6	-0.283605	3.53e-08
45915	0.2296	3.54e-08
GMPS	0.310615	3.58e-08
HDGF	0.272127	3.59e-08
OIP5	0.400069	3.61e-08
TPPP3	-0.814608	3.7e-08
PTPRG	0.297164	3.72e-08
HLA-B	0.693521	3.77e-08
HNRNPF	0.297138	3.77e-08
WISP1	0.596147	3.85e-08
PSRC1	0.37588	3.87e-08
NUDT21	0.247416	3.89e-08
POMGNT1	0.283862	3.9e-08
CRKL	0.370596	3.94e-08
RUNX1	0.323965	4e-08
LPHN2	-0.54083	4.01e-08
MSRB2	-0.40112	4.02e-08
CHN1	0.396245	4.02e-08
CCDC64	-0.387529	4.06e-08
SETX	0.253293	4.07e-08
SMS	0.369078	4.09e-08
GMFB	0.274499	4.1e-08
UHMK1	0.268672	4.1e-08
EMP3	0.574886	4.11e-08
ALDH1B1	0.516474	4.12e-08
WDR13	-0.290942	4.16e-08
NCBP2	0.302141	4.16e-08
PIGK	0.214454	4.21e-08
C9orf16	-0.378398	4.23e-08
TNPO1	0.232682	4.29e-08
TES	0.354971	4.33e-08
GNPDA1	0.224551	4.33e-08
ATP5J	-0.294767	4.33e-08
SERPINB3	-1.28589	4.34e-08
LDHA	0.405739	4.36e-08
CSF2	0.78786	4.36e-08
C2CD3	0.240391	4.36e-08
RNF10	-0.207903	4.49e-08
CENPQ	0.336572	4.49e-08
RBMX	0.198449	4.53e-08
DUOXA2	-0.607874	4.56e-08
S100A8	-1.18732	4.63e-08
PITPNA	-0.266292	4.65e-08
SEL1L	0.310372	4.7e-08
VOPP1	0.470684	4.75e-08
GUCY1B3	0.414321	4.78e-08
KDELR3	0.564354	4.79e-08
GLTSCR2	-0.396994	4.82e-08
DOK4	-0.388102	4.82e-08
CCNK	0.257469	4.83e-08
RNF141	-0.336345	4.91e-08
ARHGAP29	0.336885	4.97e-08
ETFB	-0.441941	5e-08
FAM84A	-0.744012	5.01e-08
ITPKC	-0.408609	5.12e-08
STAU2	-0.263283	5.12e-08
ERH	0.290431	5.13e-08
LYPD5	-0.807881	5.15e-08
TOR1B	0.234479	5.2e-08
CCNE2	0.306543	5.21e-08
B3GNT9	0.348616	5.22e-08
UBR1	0.216958	5.23e-08
GEMIN8	-0.26327	5.23e-08
CARHSP1	-0.422054	5.26e-08
TTF2	0.285464	5.26e-08
CAMKK2	0.176284	5.26e-08
SMC1A	0.327128	5.26e-08
KIF1C	-0.397172	5.28e-08
CBX5	0.361873	5.36e-08
COL5A3	0.661321	5.38e-08
PARVA	0.302787	5.44e-08
GABARAPL2	-0.23318	5.5e-08
HDAC11	-0.285247	5.54e-08
SKA2	0.309215	5.67e-08
PNO1	0.258515	5.71e-08
LBR	0.297584	5.73e-08
TRAF3	0.252194	5.73e-08
ZNF367	0.381064	5.79e-08
SSBP2	-0.260225	5.8e-08
CASZ1	-0.311434	5.82e-08
MMAB	-0.333833	5.88e-08
ZNF846	-0.219959	6e-08
PRKCSH	0.26746	6.01e-08
NDUFB7	-0.347762	6.11e-08
EDNRA	0.496276	6.14e-08
GOPC	0.269637	6.14e-08
URB2	0.2563	6.23e-08
MRPS36	-0.274325	6.33e-08
NIPA2	0.255036	6.35e-08
RQCD1	0.215961	6.36e-08
NIN	0.251644	6.46e-08
PGAP3	-0.344005	6.49e-08
NSL1	0.227306	6.64e-08
STAU1	0.239527	6.66e-08
GPRIN2	-0.442399	6.77e-08
EIF2AK1	0.230779	6.78e-08
SERPINB4	-1.21584	6.8e-08
D4S234E	-0.683555	6.87e-08
MASTL	0.314505	6.88e-08
ZNF146	0.265461	6.93e-08
RBBP8	0.414904	7e-08
TCP11L1	0.278429	7.03e-08
RWDD1	-0.262655	7.06e-08
TTPAL	0.366024	7.08e-08
RNPEPL1	-0.260496	7.09e-08
C10orf99	-1.30031	7.13e-08
RBP7	-0.598753	7.16e-08
FAM101B	0.438689	7.21e-08
TMEM37	-0.465381	7.21e-08
TMPRSS11F	-0.591659	7.29e-08
EPHA1	-0.489339	7.3e-08
TCF12	0.280725	7.42e-08
SART3	0.180286	7.45e-08
G3BP1	0.232847	7.45e-08
LIN9	0.243709	7.46e-08
ARHGEF17	0.338561	7.54e-08
OSMR	0.417941	7.64e-08
LMO2	-0.357728	7.7e-08
LRRC42	0.227502	7.72e-08
C7orf55	-0.352808	7.73e-08
ANAPC1	0.193096	7.8e-08
PIP5K1A	0.242925	7.85e-08
AARS	0.26793	7.88e-08
SGSM2	-0.25923	7.95e-08
FRAT1	-0.261249	8e-08
LENG9	-0.330797	8.04e-08
NDUFA11	-0.369783	8.05e-08
CLIC1	0.253197	8.14e-08
USMG5	-0.31892	8.18e-08
MPZL1	0.255591	8.23e-08
RSF1	0.247475	8.43e-08
UBXN7	0.309649	8.44e-08
LRRFIP2	-0.249876	8.46e-08
TACC2	-0.383925	8.55e-08
SNRNP200	0.287384	8.58e-08
RRAS2	0.370547	8.6e-08
WFDC12	-1.25995	8.64e-08
C16orf59	0.384701	8.66e-08
CLTC	0.294687	8.69e-08
ANGPT2	0.3625	8.73e-08
SERPINB1	-0.646428	8.74e-08
NISCH	-0.24977	8.77e-08
PNMA1	0.364501	8.86e-08
CYTH3	0.298921	8.96e-08
NOMO2	0.257186	8.98e-08
MRPL20	-0.267047	8.99e-08
PLEKHM1P	-0.232182	8.99e-08
METTL9	-0.199488	9.02e-08
CALCOCO1	-0.318079	9.06e-08
NICN1	-0.25267	9.13e-08
SF1	0.19022	9.15e-08
UBXN6	-0.232175	9.18e-08
POF1B	-0.930518	9.23e-08
TCEA1	0.26451	9.31e-08
ATIC	0.271669	9.33e-08
RAB5A	-0.288375	9.36e-08
IFITM3	0.544941	9.41e-08
UTP23	0.220606	9.42e-08
SESN1	-0.29725	9.58e-08
INTS2	0.213267	9.58e-08
TWISTNB	0.217323	9.6e-08
PADI1	-0.632832	9.63e-08
ZBTB7A	-0.245552	9.68e-08
ACADS	-0.398625	9.71e-08
EGFR	0.620528	9.77e-08
VPS4A	-0.21866	9.85e-08
C1QTNF6	0.574313	9.9e-08
DPF2	0.195158	1e-07
DSN1	0.356183	1e-07
ITPRIPL2	0.377912	1.01e-07
SSU72	-0.237755	1.01e-07
EPN3	-0.499103	1.01e-07
MXD4	-0.332614	1.02e-07
COL7A1	0.676577	1.02e-07
BTBD9	-0.21688	1.02e-07
SRC	0.319771	1.03e-07
TOM1L2	-0.369277	1.04e-07
FOXC2	0.541248	1.04e-07
ATP6V1C2	-0.578612	1.05e-07
CDH13	0.510671	1.08e-07
KRT2	-0.947621	1.08e-07
FBXL15	-0.348397	1.08e-07
PTHLH	1.06826	1.08e-07
OBFC1	-0.294719	1.09e-07
RHOC	0.366071	1.1e-07
ASPHD2	0.32313	1.11e-07
FANCC	0.252221	1.12e-07
GTF3C4	0.245105	1.13e-07
UTP20	0.240537	1.13e-07
NDUFA7	-0.283653	1.14e-07
MAP7D3	0.24024	1.16e-07
DHRS11	-0.257235	1.17e-07
SIX4	0.349822	1.17e-07
SPATS2L	0.29542	1.17e-07
C1orf116	-0.606443	1.18e-07
CDCA7	0.498216	1.18e-07
DHX33	0.230395	1.2e-07
EIF2B4	-0.21137	1.2e-07
NDUFA2	-0.327286	1.21e-07
ZNF384	0.287307	1.21e-07
PTRF	0.437932	1.21e-07
ZNF496	0.210704	1.21e-07
SEMA3C	0.664399	1.21e-07
PGLYRP4	-0.787376	1.22e-07
TLR5	-0.3483	1.23e-07
IL1RN	-0.913855	1.23e-07
SEPT9	0.279213	1.23e-07
ANGEL1	0.222231	1.24e-07
PLAC9	-0.504056	1.24e-07
HAUS6	0.30394	1.26e-07
GINS2	0.436653	1.26e-07
STC2	0.552747	1.26e-07
U2AF2	0.213219	1.27e-07
FAT1	0.655368	1.28e-07
TPP1	0.329875	1.29e-07
SELENBP1	-0.632322	1.29e-07
CHMP6	-0.281773	1.3e-07
ATP2B1	0.334831	1.3e-07
FOXD1	0.48221	1.3e-07
FLT1	0.307211	1.33e-07
ZNF823	-0.247253	1.33e-07
DDX24	0.187609	1.33e-07
ACAP3	-0.305927	1.33e-07
CDC23	0.211667	1.33e-07
SPRED1	0.277717	1.34e-07
COMMD3	-0.293815	1.36e-07
POLA2	0.313636	1.36e-07
FAM109A	-0.259405	1.39e-07
KIF26B	0.375961	1.4e-07
FNDC3A	0.300958	1.4e-07
EPB41L2	0.366533	1.4e-07
LGALS3BP	0.477607	1.41e-07
KCNE4	0.321921	1.44e-07
RPTN	-1.06828	1.44e-07
SRD5A3	-0.357946	1.44e-07
MAML3	-0.30235	1.44e-07
PDGFRB	0.668372	1.44e-07
RGS14	-0.425942	1.47e-07
USP42	0.18363	1.47e-07
EEF1A1	0.363659	1.49e-07
KRT1	-1.88406	1.52e-07
INPP5K	-0.205032	1.52e-07
CLTB	-0.427201	1.53e-07
PAPOLA	0.198315	1.53e-07
PICK1	-0.260535	1.55e-07
PSMD11	0.227598	1.55e-07
GAB1	-0.295411	1.55e-07
ZFR	0.238836	1.55e-07
ARPC1B	0.430142	1.55e-07
CDKN2AIP	-0.2808	1.57e-07
RELL1	0.347413	1.58e-07
ARSK	0.181948	1.58e-07
MOB2	-0.269501	1.6e-07
HSD11B2	-0.51057	1.6e-07
PRPF19	0.252075	1.63e-07
NID1	0.728504	1.66e-07
RSRC1	0.279909	1.67e-07
MAP2K2	-0.233999	1.67e-07
PDGFA	0.40475	1.68e-07
LMAN1	0.315151	1.68e-07
MXRA5	0.749915	1.7e-07
GABARAP	-0.240451	1.71e-07
PPFIBP1	0.302485	1.71e-07
RILP	-0.308749	1.71e-07
GRHL3	-0.810089	1.74e-07
WWC1	-0.361623	1.74e-07
BLOC1S1	-0.338231	1.75e-07
HTRA1	0.650086	1.75e-07
LTF	-1.46547	1.77e-07
COL11A1	0.874592	1.78e-07
PNPT1	0.25448	1.79e-07
ADRM1	0.219099	1.81e-07
DOCK5	0.283261	1.81e-07
UQCRFS1	-0.296654	1.82e-07
DOCK4	0.247334	1.82e-07
FAM49B	0.264109	1.85e-07
TMEM147	-0.277567	1.85e-07
FTSJ2	0.228505	1.87e-07
HS2ST1	0.176777	1.91e-07
COQ4	-0.298831	1.93e-07
IP6K2	-0.258372	1.93e-07
PRPF40A	0.192267	1.96e-07
LARP6	0.357411	1.96e-07
UBA2	0.228868	1.96e-07
NCSTN	0.276254	1.97e-07
SNRPB	0.324094	1.97e-07
TOR1A	0.213824	1.97e-07
CCDC86	0.342212	1.98e-07
POT1	0.215198	2.01e-07
FAM193B	-0.308539	2.02e-07
CRIPAK	-0.222088	2.02e-07
NUPL1	0.225697	2.06e-07
CYTH2	-0.203391	2.08e-07
HMGN2	0.317999	2.11e-07
TANC2	0.319731	2.12e-07
MMP12	0.965805	2.18e-07
YLPM1	0.197044	2.18e-07
TXNL4A	-0.302034	2.19e-07
ZC3HAV1L	0.27965	2.19e-07
SNRNP40	0.207447	2.2e-07
FAM122A	-0.202474	2.21e-07
HMG20A	0.212425	2.24e-07
RPS6KB2	-0.367035	2.25e-07
SPRR2E	-1.64679	2.25e-07
DERL1	0.210188	2.25e-07
REPIN1	-0.450006	2.25e-07
NDUFA1	-0.32483	2.25e-07
CPEB4	-0.415016	2.26e-07
ETV5	0.41818	2.29e-07
CRBN	-0.207836	2.29e-07
TRIOBP	-0.217352	2.32e-07
S100A12	-1.17413	2.33e-07
KLF8	-0.327993	2.34e-07
PITPNB	0.229358	2.37e-07
CDC37L1	-0.287088	2.39e-07
ALAD	-0.286702	2.4e-07
RCC1	0.291925	2.4e-07
CSPG4	0.786277	2.41e-07
INTS7	0.224649	2.41e-07
CHRAC1	0.250353	2.46e-07
UBAC2	-0.213105	2.46e-07
APLN	0.540601	2.47e-07
FST	0.80599	2.48e-07
GALNT12	-0.451081	2.48e-07
CELSR1	0.434611	2.51e-07
C20orf196	-0.253837	2.53e-07
APH1A	0.19862	2.53e-07
IPO7	0.323292	2.54e-07
PSMD6	-0.208332	2.56e-07
IVL	-1.1991	2.62e-07
ZNRF1	-0.234035	2.62e-07
APRT	-0.27937	2.63e-07
DBP	-0.326658	2.63e-07
ZFYVE21	-0.223751	2.64e-07
NCOR2	0.29588	2.66e-07
SULF2	0.633728	2.68e-07
TTC26	0.200703	2.69e-07
EFR3A	0.304721	2.7e-07
NFYA	0.217603	2.7e-07
APOBEC3B	0.58829	2.74e-07
C6orf226	-0.355626	2.78e-07
ALS2	0.177888	2.78e-07
RBM12	0.188993	2.78e-07
AEBP1	0.815237	2.8e-07
SLC35B4	0.194313	2.81e-07
EYA2	-0.745362	2.81e-07
GLIS2	0.421872	2.82e-07
RAB8B	0.298794	2.86e-07
COPA	0.281866	2.86e-07
SDK1	0.401089	2.86e-07
CROT	-0.31348	2.87e-07
FAM111A	0.28298	2.87e-07
PRKCDBP	0.555429	2.88e-07
DCAF8	-0.194764	2.88e-07
C11orf24	0.30542	2.9e-07
ZNF689	0.168923	2.9e-07
EPHB4	0.32507	2.9e-07
CITED4	-0.587405	2.95e-07
DCTN2	-0.16414	2.96e-07
DTX1	-0.246324	2.96e-07
THOC7	-0.256894	2.98e-07
FEZ1	0.614203	3e-07
RPP14	-0.179303	3.02e-07
RPRD1B	0.223777	3.02e-07
CD36	-0.583094	3.02e-07
ZNF469	0.419209	3.08e-07
JAG2	0.424116	3.08e-07
DUOX2	-0.679557	3.08e-07
DHX35	0.248119	3.1e-07
ECHS1	-0.237043	3.1e-07
LAMA5	0.369048	3.12e-07
TUBB2B	-0.455191	3.12e-07
OVOL1	-0.685794	3.15e-07
SUSD4	-0.686624	3.15e-07
SMG7	0.220048	3.16e-07
C1orf216	0.247538	3.22e-07
EFNB2	0.470225	3.23e-07
SH3BP4	0.341145	3.24e-07
UBE2B	-0.261422	3.25e-07
MTDH	0.274435	3.27e-07
USE1	-0.292185	3.28e-07
FLRT2	0.382551	3.29e-07
LRP10	-0.312257	3.31e-07
ELK1	0.224181	3.33e-07
REEP6	-0.468632	3.33e-07
OSTC	0.251615	3.34e-07
ALDH3A1	-1.21532	3.35e-07
CBFB	0.208483	3.36e-07
HSPA8	0.355125	3.38e-07
SAT2	-0.325356	3.39e-07
SEC23A	0.327853	3.44e-07
PTTG1IP	0.269958	3.46e-07
TSHZ3	0.384251	3.47e-07
DKK1	0.836331	3.49e-07
PLCG1	0.235104	3.5e-07
PTPDC1	0.192149	3.51e-07
HMGA1	0.443648	3.56e-07
YWHAB	0.227146	3.56e-07
DKC1	0.289877	3.6e-07
PCGF6	0.19957	3.65e-07
MYO5B	-0.499197	3.67e-07
SNX8	0.254437	3.7e-07
MORF4L2	0.241537	3.75e-07
EPS15L1	-0.18565	3.82e-07
RIC8A	0.232284	3.84e-07
LTBP2	0.566219	3.87e-07
COPB1	0.260742	3.87e-07
ELK3	0.335769	3.94e-07
LAMA4	0.489262	3.95e-07
ZNF45	0.17314	3.97e-07
FOXJ3	0.193428	4.07e-07
POM121	0.281122	4.08e-07
TSPO	-0.303801	4.12e-07
HNRNPUL1	0.268814	4.14e-07
SIPA1L3	0.28132	4.16e-07
ZNF57	-0.268881	4.19e-07
LUZP1	0.322792	4.2e-07
FAM92A1	0.25648	4.2e-07
SCNN1G	-0.522613	4.2e-07
FAM73B	-0.245609	4.21e-07
UBR7	0.201995	4.23e-07
PNPLA4	-0.319101	4.29e-07
POLD3	0.260191	4.3e-07
B4GALT1	0.395692	4.3e-07
SERTAD1	-0.334913	4.36e-07
FBXO41	0.267281	4.36e-07
ZNF623	0.217296	4.43e-07
BANF1	0.309111	4.49e-07
ADAMTS4	0.432345	4.51e-07
MTHFD1L	0.394335	4.53e-07
FLVCR2	-0.396783	4.54e-07
CLEC10A	-0.440208	4.54e-07
CHAF1A	0.340796	4.62e-07
BLVRB	-0.376465	4.65e-07
CDC42BPA	0.236876	4.71e-07
LCLAT1	0.230617	4.72e-07
KDELR1	0.213385	4.74e-07
SEPN1	0.289991	4.76e-07
CD177	-0.940074	4.77e-07
ANXA1	-0.660883	4.78e-07
SPPL3	-0.250366	4.85e-07
KIF7	0.293873	4.89e-07
MRPS33	-0.28688	4.89e-07
TOP3A	0.188084	4.9e-07
GON4L	0.172115	4.91e-07
SWAP70	0.269396	4.93e-07
TSN	0.199253	5.01e-07
TRIM29	-0.565591	5.07e-07
CDS1	-0.352262	5.08e-07
HLTF	0.430246	5.09e-07
GAB2	-0.307056	5.09e-07
HMGB2	0.427562	5.1e-07
TFAM	0.215951	5.17e-07
PFDN5	-0.288673	5.19e-07
TRADD	-0.259531	5.2e-07
FADS3	0.506351	5.2e-07
ALOX12	-0.78084	5.21e-07
SEPW1	-0.332586	5.21e-07
NARFL	-0.237933	5.22e-07
SSB	0.24502	5.27e-07
IL11	0.547559	5.29e-07
LYPD3	-0.79556	5.3e-07
CENPJ	0.242586	5.31e-07
SNX21	-0.309738	5.44e-07
MTA1	0.260543	5.45e-07
RGS19	0.275978	5.47e-07
OSBPL9	0.230987	5.52e-07
CNPY4	0.295009	5.53e-07
DAP	0.334633	5.54e-07
NAA40	0.234639	5.56e-07
EML2	-0.296284	5.59e-07
LPGAT1	0.23445	5.62e-07
FAM98B	0.175848	5.72e-07
PDS5B	0.16992	5.72e-07
PHC2	0.261665	5.74e-07
UBFD1	0.183248	5.75e-07
ATG16L2	-0.310894	5.82e-07
FAF2	0.212227	5.83e-07
PLA2G4E	-0.93409	5.84e-07
CAPN5	-0.372358	5.86e-07
NUP93	0.223862	5.88e-07
CCT7	0.193194	5.9e-07
COL8A1	0.569055	5.9e-07
FBXL16	-0.396442	5.93e-07
POLD1	0.303345	5.99e-07
YKT6	0.259202	5.99e-07
IL17RE	-0.35641	6e-07
XPA	-0.319727	6e-07
TMEM219	-0.285948	6.02e-07
ZMYM1	0.197458	6.02e-07
ADRBK2	0.254664	6.03e-07
ATP6V1F	-0.224746	6.08e-07
PGM2L1	0.339136	6.12e-07
CUL9	-0.248076	6.18e-07
GPX3	-0.849984	6.22e-07
ARHGDIA	0.229693	6.22e-07
UBE2D4	-0.249075	6.3e-07
VPS13B	0.220337	6.3e-07
C19orf70	-0.335989	6.32e-07
SF3A1	0.223645	6.34e-07
REST	0.189463	6.43e-07
SIRT7	-0.285907	6.54e-07
TBL1XR1	0.285441	6.57e-07
MUC1	-0.725824	6.57e-07
DNAJB6	-0.28714	6.58e-07
ADPGK	0.233811	6.66e-07
MAP1LC3A	-0.513726	6.69e-07
ECH1	-0.312968	6.69e-07
GPCPD1	-0.345817	6.7e-07
RNASEH2A	0.383162	6.72e-07
CENPBD1	0.209114	6.74e-07
CKAP4	0.299929	6.78e-07
SDK2	0.456638	6.85e-07
HLA-C	0.53889	6.9e-07
S100A14	-0.677907	6.91e-07
SUMF2	0.363674	6.95e-07
GNG10	0.240559	6.96e-07
STARD3NL	0.30472	6.99e-07
SPTBN2	-0.559299	7.11e-07
ITM2C	0.484182	7.12e-07
TCF20	0.271747	7.17e-07
FAM168A	0.305668	7.17e-07
CHAC1	-0.493687	7.22e-07
LYPLAL1	-0.286498	7.26e-07
GRPEL2	-0.343931	7.32e-07
KLHL7	0.186449	7.32e-07
CAPRIN1	0.279011	7.34e-07
SLC29A1	0.356361	7.39e-07
L3MBTL3	0.181377	7.41e-07
PSMC2	0.203755	7.44e-07
CHMP4C	-0.455454	7.45e-07
PRNP	0.462629	7.71e-07
SLC9A3R1	-0.482964	7.75e-07
TSTD1	-0.563558	7.77e-07
FBXO42	-0.15588	7.84e-07
KLK10	-1.04512	7.84e-07
EIF4E3	-0.26848	7.85e-07
USP6NL	-0.273725	7.85e-07
ARF1	0.176215	7.96e-07
EPHB3	-0.537146	7.97e-07
COTL1	0.414882	8.06e-07
VASP	0.228879	8.07e-07
PPAPDC2	-0.284167	8.1e-07
ETHE1	-0.354603	8.16e-07
WRN	0.231263	8.16e-07
MAP2K1	0.221027	8.2e-07
TLE2	-0.498474	8.21e-07
TMEM129	-0.279232	8.22e-07
TBCCD1	0.243626	8.37e-07
COX5A	-0.279913	8.38e-07
MAP4K4	0.309737	8.39e-07
FAM160B2	-0.248299	8.48e-07
ARHGAP21	0.295328	8.5e-07
GPR125	0.256296	8.5e-07
PHC3	0.22838	8.53e-07
CRYAB	-0.966628	8.55e-07
SHB	-0.355761	8.55e-07
AKR1B10	-1.17967	8.61e-07
ZBTB34	0.16753	8.63e-07
AES	-0.282037	8.65e-07
BGN	0.76175	8.65e-07
PUS7	0.294886	8.66e-07
PINK1	-0.355581	8.68e-07
BSG	0.26725	8.73e-07
SEPT7	0.204495	8.76e-07
SLC41A1	0.258227	8.87e-07
ARL13B	0.277085	8.89e-07
OLFML2B	0.635759	8.9e-07
PEX7	-0.214323	8.91e-07
STT3A	0.258271	8.93e-07
FKRP	0.169915	9.18e-07
CCT3	0.206715	9.2e-07
COX7A1	-0.774086	9.2e-07
KDELC2	0.300877	9.25e-07
CD44	0.389775	9.3e-07
ATRN	0.277381	9.31e-07
STEAP1	0.481975	9.44e-07
TMEM158	0.509899	9.49e-07
HFE	0.204113	9.52e-07
FAM83C	-0.86012	9.52e-07
ADAMTS14	0.360693	9.52e-07
TPSAB1	-0.60834	9.53e-07
CDC73	0.196862	9.54e-07
KCTD17	0.340785	9.64e-07
ARL4D	-0.509235	9.67e-07
MACC1	-0.400291	9.67e-07
COL22A1	0.64621	9.68e-07
E2F1	0.456079	9.72e-07
NOD2	-0.459716	9.79e-07
EEF2	0.347543	9.85e-07
RPL37A	-0.314808	9.85e-07
TGFB1	0.409031	9.86e-07
SERF2	-0.284753	9.91e-07
SLC25A24	0.299425	9.92e-07
FZD6	0.437428	1.01e-06
ZNF451	0.14764	1.01e-06
PGBD1	0.231792	1.02e-06
TMEM104	0.220604	1.03e-06
RORA	-0.284967	1.03e-06
CTNNB1	0.33078	1.03e-06
SLC19A1	0.256958	1.03e-06
GUCY1A3	0.392689	1.04e-06
KLC2	0.275767	1.05e-06
POLE	0.234652	1.05e-06
CEBPZ	0.192242	1.06e-06
SCP2	-0.215599	1.06e-06
MIB1	0.255589	1.07e-06
AK3	-0.338832	1.07e-06
MMP1	1.35288	1.07e-06
PGLYRP3	-0.80315	1.07e-06
PLAUR	0.493403	1.07e-06
HCFC1	0.242186	1.08e-06
SFXN3	0.374412	1.08e-06
CHPF	0.424463	1.09e-06
EBPL	-0.327172	1.09e-06
TINAGL1	0.636344	1.09e-06
CHD1L	0.217047	1.09e-06
MBOAT1	0.367156	1.1e-06
SNAP47	0.184847	1.1e-06
SCAMP2	-0.234663	1.11e-06
ARID3A	0.242569	1.11e-06
CAND1	0.277423	1.12e-06
CXXC5	-0.387058	1.13e-06
CDC42EP3	0.328122	1.14e-06
TMCO3	0.267449	1.14e-06
PANX1	0.401507	1.14e-06
DCBLD1	0.477023	1.15e-06
S100A9	-0.886493	1.17e-06
TRIM44	0.24339	1.17e-06
TFPI2	0.70768	1.17e-06
ERAP1	0.343916	1.17e-06
CHI3L2	-0.710651	1.17e-06
RRP1B	0.220126	1.18e-06
FAM65A	0.279927	1.18e-06
[truncated: 8,717 more rows]
