# Supplementary material for: Mechanism of Astragaloside-Brucea javanica oil nanoemulsion against oral squamous cell carcinoma through CDK1/MTFR2: Network pharmacology, bioinformatics, and experimental studies
Source: PLoS One. 2025 Aug 1;20(8):e0329622. doi: 10.1371/journal.pone.0329622 (PMC12316279; doi:10.1371/journal.pone.0329622)
Supplement: S5 Table — (XLS) [file pone.0329622.s007.xls]

## Sheet: TCGA-0SCC-DEGS
	log2FoldChange	pvalue	padj
PRH1	-7.96956	1.19398e-131	4.15707e-127
PRB3	-9.29638	9.81253e-110	1.70821e-105
LPO	-9.79174	3.03238e-81	3.51927e-77
PRR4	-8.09265	2.94445e-78	2.56292e-74
CA9	6.25175	3.2346e-75	2.25238e-71
PRH2	-10.8657	2.22762e-70	1.21615e-66
NOSTRIN	-2.88018	2.44509e-70	1.21615e-66
CCL28	-4.63439	1.56647e-66	6.81746e-63
CAB39L	-2.17964	8.9888e-66	3.47737e-62
AGFG2	-2.40736	4.52208e-64	1.57445e-60
GPD1L	-2.93451	8.87587e-63	2.80937e-59
CST2	-8.00812	1.05216e-60	3.05276e-57
AC078941.1	-6.76618	1.64275e-60	4.39968e-57
NUCB2	-2.17642	5.57336e-60	1.38606e-56
LAMC2	4.07583	1.39099e-59	3.22868e-56
IL11	4.28811	2.04008e-57	4.43934e-54
KLK1	-5.20522	2.54743e-57	5.21729e-54
TGFBI	3.81771	3.34994e-55	6.47971e-52
CTD-2357A8.3	4.64771	4.17244e-55	7.64588e-52
CST4	-8.85641	8.54532e-55	1.48761e-51
INHBA	4.1418	1.15239e-54	1.91061e-51
LINC00941	4.39217	3.1424e-54	4.97314e-51
MMP11	4.87177	1.89628e-53	2.87055e-50
MPO	-4.70721	3.90599e-53	5.66646e-50
HOXA10	4.17744	5.75869e-53	8.02002e-50
COLGALT1	1.43306	4.92059e-51	6.58923e-48
TESC	-4.14988	5.41797e-51	6.98658e-48
BMP1	2.02243	3.26236e-50	4.05662e-47
RP11-863P13.3	4.32582	2.49273e-49	2.99274e-46
MFAP2	2.8183	7.88334e-49	8.89571e-46
RP11-159F24.6	3.2629	7.92047e-49	8.89571e-46
HOXC-AS2	3.80968	1.24014e-48	1.34931e-45
FAM166B	-3.32745	2.17094e-48	2.29048e-45
C2orf88	-3.11053	4.74159e-48	4.85553e-45
RP5-884M6.1	4.81972	5.86054e-48	5.8299e-45
HTN1	-11.672	6.48622e-48	6.27307e-45
RP11-218E20.3	3.54907	8.86297e-48	8.34005e-45
NDRG2	-3.08614	1.71066e-47	1.56737e-44
COL10A1	5.15222	4.0418e-47	3.60829e-44
MPC1	-1.71789	4.99802e-47	4.3504e-44
CLEC3B	-3.41837	6.14795e-47	5.22081e-44
KIF2C	1.98915	7.317e-47	6.06562e-44
ZNF114	3.81126	8.83714e-47	7.15541e-44
MYRIP	-4.25247	1.39843e-46	1.10657e-43
HMGA2	4.84099	1.91456e-46	1.48132e-43
HOXC6	3.63301	2.10916e-46	1.5964e-43
FABP7	-6.32039	2.46476e-46	1.82586e-43
MMP13	6.13061	6.93137e-46	5.0277e-43
NRG2	-4.12345	1.1424e-45	8.11734e-43
PLIN1	-5.59643	1.39374e-45	9.70515e-43
ZFPM2-AS1	4.08783	1.76261e-45	1.20331e-42
SH3BGRL2	-3.86287	2.71549e-45	1.81818e-42
LOXL2	3.09427	5.54748e-45	3.64428e-42
COQ10A	-2.43554	1.14702e-44	7.3955e-42
NEK10	-3.6656	1.69907e-44	1.07557e-41
CLCNKB	-6.16607	1.77894e-44	1.10603e-41
TMEM232	-3.03278	1.95526e-44	1.19432e-41
PLAC1	4.67484	2.1014e-44	1.26146e-41
CDCA5	2.02156	3.34369e-44	1.97317e-41
HSD17B13	-3.88104	6.65751e-44	3.86324e-41
PAEP	5.87418	7.1502e-44	4.08112e-41
GPRIN1	2.05566	7.5505e-44	4.24009e-41
GPD1	-5.21118	1.3256e-43	7.32594e-41
RGN	-3.51274	1.56952e-43	8.53843e-41
FAM107A	-3.81907	1.70333e-43	9.12382e-41
ARTN	3.33715	2.57669e-43	1.35928e-40
ETFDH	-1.55563	2.74354e-43	1.4257e-40
AURKA	1.91255	3.61671e-43	1.85181e-40
IL12A-AS1	-3.75326	5.90497e-43	2.97961e-40
RP11-736K20.4	-3.42292	6.40944e-43	3.18797e-40
SLC25A4	-3.4804	8.79654e-43	4.31365e-40
MYBL2	2.14076	1.00473e-42	4.8529e-40
THRSP	-6.62195	1.0175e-42	4.8529e-40
C16orf89	-5.4271	1.50254e-42	7.06947e-40
KRT85	-6.24575	1.68643e-42	7.82888e-40
PIFO	-3.86665	4.77694e-42	2.18841e-39
DPF1	3.04207	5.26346e-42	2.37997e-39
FOXD2-AS1	2.33558	7.2327e-42	3.22847e-39
KIF4A	1.88822	8.06163e-42	3.55294e-39
PFKFB1	-2.95455	8.72157e-42	3.79574e-39
SERPINH1	2.19493	8.84102e-42	3.80022e-39
SPOCD1	3.43527	1.24046e-41	5.26695e-39
BPIFA2	-11.7427	1.95137e-41	8.18564e-39
CALML6	-5.52977	2.10401e-41	8.72086e-39
HOXC8	4.05131	2.3524e-41	9.63573e-39
C1QTNF6	2.69936	6.08231e-41	2.46242e-38
COL12A1	3.09952	6.45093e-41	2.58163e-38
RP11-159F24.5	3.43212	9.23385e-41	3.65335e-38
GOT1	-1.54855	9.65363e-41	3.77652e-38
TPX2	1.92966	1.11078e-40	4.29712e-38
GRIN2D	3.7549	1.46928e-40	5.62152e-38
TGFB1	1.67002	1.49977e-40	5.6758e-38
EFHB	-3.80893	1.69678e-40	6.35233e-38
PFKM	-2.30202	2.04079e-40	7.55894e-38
DNMT3B	2.45516	2.23189e-40	8.17976e-38
PLK1	1.90884	2.55635e-40	9.25843e-38
CDNF	-2.63833	2.57939e-40	9.25843e-38
CEP55	2.01918	2.69652e-40	9.58008e-38
CST5	-10.1359	2.93345e-40	1.03166e-37
GNG7	-3.00752	3.19972e-40	1.11405e-37
MTFR1L	-1.21369	3.3973e-40	1.17113e-37
CRY2	-1.4172	3.45093e-40	1.17795e-37
STATH	-10.9061	3.91589e-40	1.32368e-37
GNA14	-2.8071	4.02757e-40	1.34835e-37
MMP12	3.80456	4.12498e-40	1.3678e-37
PHYH	-2.53129	4.89384e-40	1.60744e-37
ZG16B	-7.56576	5.34598e-40	1.73954e-37
GGTA1P	-3.04633	5.70928e-40	1.84056e-37
NME5	-4.13314	6.42616e-40	2.05266e-37
NETO2	1.87883	6.7854e-40	2.1477e-37
HOXA11	5.13452	9.56192e-40	2.99925e-37
GMDS	-1.71244	9.96891e-40	3.09899e-37
MMP1	4.56365	1.25397e-39	3.86366e-37
RPSAP52	4.63533	1.32329e-39	4.04148e-37
COL5A1	3.2834	2.57381e-39	7.79237e-37
PTK7	1.65205	2.87499e-39	8.62917e-37
MMP9	3.76956	3.81532e-39	1.13537e-36
TMEM52	-3.83447	4.41136e-39	1.30161e-36
PLIN4	-4.66664	4.45449e-39	1.30329e-36
ISG15	3.97286	4.87603e-39	1.41474e-36
PAIP2B	-2.24288	5.09338e-39	1.46559e-36
AIM2	3.40357	6.06896e-39	1.71791e-36
RP11-617F23.1	-2.66913	6.02467e-39	1.71791e-36
ACAT1	-1.63906	8.89165e-39	2.47665e-36
AGL	-1.85292	8.87953e-39	2.47665e-36
CIDEC	-5.69288	1.34677e-38	3.72146e-36
PRR27	-11.1517	1.43331e-38	3.92942e-36
ACADM	-1.63856	1.64144e-38	4.46483e-36
TMEM143	-1.96118	1.70192e-38	4.56169e-36
CTA-384D8.35	2.82094	1.70325e-38	4.56169e-36
CENPA	1.90461	1.78313e-38	4.73919e-36
CA6	-6.4354	2.78378e-38	7.34264e-36
PTHLH	3.60677	2.80932e-38	7.35429e-36
EMP1	-2.66203	2.95639e-38	7.68154e-36
LPIN1	-1.92531	3.11118e-38	8.02384e-36
PLAU	2.49429	3.52192e-38	8.95057e-36
HOXC9	3.45354	3.50153e-38	8.95057e-36
ACOX2	-2.72731	4.17331e-38	1.05291e-35
HOXB9	6.19425	4.30468e-38	1.07824e-35
PPEF1	3.59692	4.91774e-38	1.22301e-35
AC093850.2	5.74926	5.65228e-38	1.39571e-35
GJC1	2.64394	7.76154e-38	1.90305e-35
LHX5	4.75891	8.18126e-38	1.99194e-35
EME1	1.88688	1.12088e-37	2.71011e-35
ZCWPW2	-1.94369	1.19491e-37	2.8692e-35
KIF14	2.09995	1.98773e-37	4.7402e-35
LINC00460	4.6173	2.22366e-37	5.26674e-35
KIAA1524	1.7338	2.46726e-37	5.80424e-35
TPBG	1.59218	3.36383e-37	7.86031e-35
SUCLG2	-1.1728	3.53103e-37	8.196e-35
MLYCD	-1.39387	4.6854e-37	1.08034e-34
SLC25A12	-1.20254	5.08411e-37	1.16456e-34
AUNIP	1.7411	5.12229e-37	1.16564e-34
NCMAP	-4.59297	5.41649e-37	1.22458e-34
SNAI2	1.82818	6.16392e-37	1.38458e-34
AFAP1-AS1	6.15886	6.3058e-37	1.40737e-34
HOXD10	3.50836	6.77986e-37	1.50353e-34
DFNA5	2.35656	6.90609e-37	1.52183e-34
EPM2A	-2.04523	7.0411e-37	1.54182e-34
FOXCUT	-4.40396	8.37506e-37	1.82246e-34
SEC14L5	-3.38342	9.3062e-37	2.01251e-34
CENPI	1.79484	1.07756e-36	2.31589e-34
NFIX	-1.96856	1.11004e-36	2.37106e-34
NIPSNAP3B	-3.22469	1.13348e-36	2.40637e-34
LAMA3	3.18894	1.14133e-36	2.40834e-34
DEPTOR	-3.26348	1.21207e-36	2.54221e-34
CTD-2171N6.1	4.96726	1.2521e-36	2.61045e-34
SLC26A4	-3.31102	1.29232e-36	2.67826e-34
PACRG	-4.00277	1.42314e-36	2.93192e-34
PLEKHB1	-3.58204	1.52712e-36	3.12764e-34
PKMYT1	2.00442	2.69213e-36	5.48141e-34
SLC9A3P2	4.8336	3.48147e-36	7.04735e-34
IGF2BP1	5.76726	3.6898e-36	7.42589e-34
RRAGD	-2.7954	4.45689e-36	8.91813e-34
UBE2C	1.95813	5.48295e-36	1.09086e-33
HJURP	1.91218	5.62298e-36	1.11236e-33
RP11-417E7.1	3.50232	6.14824e-36	1.2094e-33
LINC01322	5.67047	6.40166e-36	1.25217e-33
PRB4	-8.67914	6.99403e-36	1.3604e-33
AQP7	-4.28983	8.24047e-36	1.59394e-33
GAST	5.02811	8.63654e-36	1.66132e-33
PMEL	-3.07465	9.95212e-36	1.90386e-33
ASB8	-1.21002	1.0887e-35	2.07133e-33
FOXM1	2.00173	1.35921e-35	2.57194e-33
FNDC5	-4.78932	1.5132e-35	2.84785e-33
LYZ	-4.05364	1.54009e-35	2.88286e-33
PLIN5	-3.78437	1.88213e-35	3.50428e-33
PPAPDC1A	4.02663	1.93428e-35	3.58222e-33
RP11-993B23.3	3.95866	2.03372e-35	3.74646e-33
STAC2	-4.34882	2.77192e-35	5.07947e-33
TLE2	-3.00597	3.04517e-35	5.55098e-33
KIF18B	1.8311	3.08641e-35	5.59686e-33
CD276	1.79092	3.2999e-35	5.95299e-33
HAPLN1	3.16367	7.69871e-35	1.38168e-32
ACADSB	-1.98575	1.13511e-34	2.02673e-32
PLAC9	-3.05326	1.18455e-34	2.10421e-32
CYP4F35P	-5.70739	1.21565e-34	2.14849e-32
HADHB	-1.1291	1.26419e-34	2.22299e-32
C14orf159	-1.56322	1.35993e-34	2.37933e-32
FBP2	-5.57819	1.4871e-34	2.58881e-32
GTSE1	1.7495	1.59515e-34	2.7631e-32
UPK3A	-3.9338	1.86218e-34	3.20514e-32
SHCBP1	1.66023	1.86875e-34	3.20514e-32
ANKRD20A5P	-4.96892	1.90478e-34	3.25091e-32
HOXC11	3.48231	2.41558e-34	4.10259e-32
SLC25A34	-3.54721	2.51804e-34	4.25585e-32
HOXB7	3.80381	2.92892e-34	4.92639e-32
LHX1	4.83111	2.99243e-34	5.00902e-32
SMCO1	-5.29298	3.19107e-34	5.31595e-32
FSCN1	1.7763	4.15454e-34	6.88802e-32
IGF2BP2	2.45867	4.53049e-34	7.47574e-32
GPT	-3.50314	5.03867e-34	8.27506e-32
ASB14	-2.39171	5.1843e-34	8.47426e-32
COL5A2	3.14251	5.38183e-34	8.75604e-32
ACYP2	-1.51032	5.42317e-34	8.78226e-32
ACACB	-2.75987	5.5985e-34	9.02421e-32
TCEAL6	-4.61606	5.83886e-34	9.36828e-32
SLC8A1-AS1	-4.06853	7.00077e-34	1.1181e-31
FZD2	2.07293	7.12733e-34	1.13311e-31
RGS22	-3.79942	7.49555e-34	1.18624e-31
HSD11B2	-2.63039	7.85616e-34	1.23768e-31
FEM1A	-1.84545	8.90729e-34	1.39696e-31
COL27A1	2.03123	1.04137e-33	1.62589e-31
ADAM12	3.35702	1.07541e-33	1.67155e-31
CHST11	1.99961	1.1516e-33	1.78201e-31
RP11-69L16.6	3.68315	1.15884e-33	1.78528e-31
CIPC	-1.31399	1.23792e-33	1.89871e-31
DCBLD1	2.1161	1.28859e-33	1.96776e-31
ICAM5	2.88067	1.46091e-33	2.22116e-31
RP11-760H22.2	-3.41739	1.83966e-33	2.78485e-31
TTYH3	1.7333	1.92783e-33	2.90569e-31
PDHB	-1.01222	1.93936e-33	2.91046e-31
CDC6	1.7359	2.23739e-33	3.34331e-31
ITGA5	2.43927	2.4161e-33	3.59493e-31
SLC2A4	-4.44138	2.45525e-33	3.63764e-31
CFTR	-5.89156	2.6128e-33	3.85466e-31
CTB-51J22.1	-3.43158	2.67581e-33	3.91444e-31
LRRC37A7P	-4.58644	2.67083e-33	3.91444e-31
RP11-346D19.1	3.73978	2.82617e-33	4.1171e-31
SLC13A2	-5.6536	2.95494e-33	4.28675e-31
RNF144A-AS1	2.87526	3.21306e-33	4.64188e-31
MLANA	-2.90447	4.8684e-33	7.00426e-31
RP11-345I18.1	3.80835	4.95489e-33	7.09935e-31
PERM1	-2.57682	5.1257e-33	7.31399e-31
ENPP3	-4.49188	5.17626e-33	7.35599e-31
WISP1	3.12807	5.62254e-33	7.95772e-31
PNPLA7	-2.38341	6.02666e-33	8.49515e-31
GNA12	1.3652	6.09047e-33	8.55047e-31
MB21D1	1.70327	6.29899e-33	8.80771e-31
ASPA	-3.83716	6.75649e-33	9.40963e-31
KIF23	1.62841	7.07381e-33	9.81231e-31
SPAG5	1.65034	7.8622e-33	1.08626e-30
CENPO	1.23709	9.76292e-33	1.34354e-30
RP11-445F12.1	4.81218	9.93512e-33	1.36185e-30
ATP2B2	-4.68572	1.02333e-32	1.39723e-30
HSD17B6	1.92296	1.15661e-32	1.57304e-30
PRIM2	1.24907	1.24556e-32	1.68742e-30
EXT1	1.43639	1.28467e-32	1.73366e-30
UBL3	-1.44872	1.32679e-32	1.77672e-30
EXO1	1.7185	1.32512e-32	1.77672e-30
FRZB	-3.33755	1.40865e-32	1.87912e-30
COL2A1	4.2124	1.60646e-32	2.13482e-30
DLGAP5	1.76748	1.91169e-32	2.53077e-30
ACSM3	-2.64498	1.96364e-32	2.57992e-30
MTFR2	1.74631	1.96128e-32	2.57992e-30
TK1	1.79368	2.00823e-32	2.62859e-30
HOXD11	3.56022	2.02519e-32	2.64087e-30
EDN3	-6.43331	2.05335e-32	2.6676e-30
HOXC4	2.92612	2.11873e-32	2.74229e-30
CD300LG	-4.15174	2.35317e-32	3.03446e-30
MTBP	1.61538	2.62324e-32	3.37023e-30
MT1A	-4.20895	2.7534e-32	3.52445e-30
ATP6V1B1	-4.672	2.76885e-32	3.53125e-30
GNGT1	3.71403	3.145e-32	3.99633e-30
OFCC1	4.41074	3.21279e-32	4.06762e-30
HADH	-1.34712	3.47333e-32	4.38156e-30
RP13-463N16.6	3.35594	3.57342e-32	4.49155e-30
ADCK3	-2.98506	3.91319e-32	4.90092e-30
VAV2	1.77518	3.93129e-32	4.90594e-30
ALDH9A1	-1.36604	4.03374e-32	5.01582e-30
COX7A1	-3.59974	4.52881e-32	5.61137e-30
TIMP4	-3.49849	4.78623e-32	5.9093e-30
NDUFS1	-1.19212	4.80943e-32	5.91695e-30
RP11-357H14.17	5.06184	4.98178e-32	6.10742e-30
CHRNA10	-2.62492	5.0177e-32	6.12987e-30
KRT84	-6.24074	5.17623e-32	6.30142e-30
ALDH6A1	-1.75095	5.59598e-32	6.78868e-30
PRR11	1.73091	7.02682e-32	8.49489e-30
TM4SF19-AS1	2.77565	8.89178e-32	1.07123e-29
CDC20	1.87809	1.11492e-31	1.33856e-29
BUB1	1.62547	1.26017e-31	1.50775e-29
FSD2	-4.97165	1.3004e-31	1.55055e-29
COL4A1	2.26939	1.33442e-31	1.58568e-29
RP11-221N13.3	4.01539	1.39211e-31	1.6486e-29
SLC12A2	-1.83067	1.42729e-31	1.68454e-29
KRT33A	-4.54168	1.69118e-31	1.98925e-29
CDCA3	1.78374	1.80858e-31	2.12018e-29
AC003090.1	-5.53524	1.99149e-31	2.32676e-29
NUDT4	-1.1017	2.10659e-31	2.45302e-29
SH3BGR	-3.45835	2.13197e-31	2.47429e-29
CPEB3	-1.81232	2.47081e-31	2.85802e-29
KLF15	-3.52707	2.63568e-31	3.03209e-29
ANKS1B	-2.95098	2.63872e-31	3.03209e-29
PARP12	1.61689	2.65906e-31	3.04541e-29
UGP2	-1.15092	2.94258e-31	3.35908e-29
KCNAB1	-1.86042	3.03688e-31	3.4554e-29
OBSCN	-3.31034	3.14623e-31	3.56815e-29
ADAMTS12	3.22442	3.20566e-31	3.62375e-29
CALB1	6.33575	3.64693e-31	4.10922e-29
CDCA8	1.63586	3.67122e-31	4.12325e-29
ADAMTS2	2.94998	4.43524e-31	4.96532e-29
ADHFE1	-2.85781	4.61844e-31	5.15386e-29
AC007392.3	-3.31711	4.73938e-31	5.27191e-29
GPR158	3.83786	5.62779e-31	6.24022e-29
MTMR10	-1.1275	5.67753e-31	6.27538e-29
CDC25C	1.85572	5.87996e-31	6.47856e-29
CGNL1	-3.3217	6.86739e-31	7.54265e-29
IFI6	3.11753	7.23023e-31	7.91619e-29
CNGB1	4.10985	7.85526e-31	8.56745e-29
CYP3A5	-3.42789	7.87427e-31	8.56745e-29
BCKDHB	-1.43196	7.92948e-31	8.60065e-29
HOXA10-AS	4.02314	8.00741e-31	8.6582e-29
TROAP	1.77633	8.16475e-31	8.801e-29
IBSP	4.28303	8.93045e-31	9.59665e-29
DLG2	-2.94182	9.77686e-31	1.04739e-28
CASC1	-3.46078	1.07477e-30	1.14786e-28
SERPINE1	3.07202	1.07927e-30	1.14915e-28
CCNB2	1.64006	1.34845e-30	1.43137e-28
CAMK2N2	2.74955	1.35821e-30	1.43735e-28
SVIL	-1.85978	1.38611e-30	1.46243e-28
AGRN	1.68491	1.45256e-30	1.52791e-28
ZMYND12	-2.63467	1.47576e-30	1.54764e-28
RAD54L	1.59122	1.49287e-30	1.56088e-28
KLF7	1.75584	1.72617e-30	1.7994e-28
XRCC2	1.74186	2.10689e-30	2.18972e-28
GBX2	3.88635	2.25652e-30	2.33825e-28
HTN3	-11.1625	2.41217e-30	2.49212e-28
AC007879.7	3.00073	2.48332e-30	2.55804e-28
ECT2L	-2.46181	2.77352e-30	2.84854e-28
ZNF106	-2.10986	2.79721e-30	2.86442e-28
C10orf107	-4.14473	2.97807e-30	3.04068e-28
IL17D	-3.1197	3.18653e-30	3.24402e-28
ITM2A	-2.56205	3.8176e-30	3.87514e-28
ST3GAL4-AS1	2.11107	4.71408e-30	4.77122e-28
TPPP2	-4.07091	4.84481e-30	4.88933e-28
ADPRHL1	-2.93723	6.04603e-30	6.08395e-28
IDI2	-4.97353	7.1382e-30	7.16227e-28
DTL	1.72614	7.66146e-30	7.6652e-28
CSF2	4.43757	8.50818e-30	8.48795e-28
IDI2-AS1	-3.15085	8.90425e-30	8.85769e-28
CIDEA	-4.43731	9.77062e-30	9.69184e-28
TTLL11-IT1	4.15706	1.21538e-29	1.20216e-27
MRAP	-3.93177	1.31482e-29	1.29683e-27
COL4A5	2.12936	1.42012e-29	1.39673e-27
CDC45	1.8083	1.75214e-29	1.71843e-27
ADAMTS6	2.64649	1.76435e-29	1.72555e-27
CA8	-3.7799	1.77547e-29	1.73155e-27
C16orf59	1.80856	1.83814e-29	1.78767e-27
COL7A1	2.17598	2.01112e-29	1.95045e-27
NDC80	1.76669	2.05416e-29	1.98666e-27
MRGBP	1.26075	2.62404e-29	2.52379e-27
RPL3L	-3.95601	2.6224e-29	2.52379e-27
BIRC5	1.78892	2.91409e-29	2.79503e-27
SELENBP1	-3.02068	3.23351e-29	3.09289e-27
NCAPH	1.5529	3.31287e-29	3.16011e-27
CCL11	3.73492	3.66549e-29	3.48692e-27
RPP14	-0.903087	3.71101e-29	3.52061e-27
RP4-613B23.1	-1.8947	3.80339e-29	3.59845e-27
ORC6	1.7025	4.01931e-29	3.79242e-27
WDHD1	1.44051	4.89423e-29	4.60547e-27
ERBB4	-4.74307	5.01109e-29	4.70272e-27
ENO3	-4.83305	5.16683e-29	4.83585e-27
ARHGEF38	-3.07553	5.4274e-29	5.06611e-27
FOLR3	4.64189	5.6756e-29	5.28362e-27
SESN1	-1.3228	6.25638e-29	5.80875e-27
GALNT16	-3.56754	6.61322e-29	6.12374e-27
RPL29P19	3.46553	7.28304e-29	6.72609e-27
SLC6A1	-3.26403	8.45475e-29	7.78754e-27
CYP3A4	-4.31906	8.74922e-29	8.0375e-27
CDKN3	1.66767	8.83981e-29	8.09936e-27
SNX10	1.90495	9.09e-29	8.30673e-27
LPCAT1	1.73474	9.27172e-29	8.45061e-27
LINC01468	5.01142	9.45121e-29	8.59171e-27
NME9	-2.55401	9.5841e-29	8.68983e-27
MSTN	-3.9546	1.08814e-28	9.84043e-27
METTL21EP	-5.47	1.24428e-28	1.12233e-26
RP11-736K20.5	-2.83953	1.25614e-28	1.13011e-26
RP11-559N14.5	3.07123	1.27858e-28	1.14733e-26
E2F7	2.00353	1.30356e-28	1.16674e-26
RMND5B	-1.26602	1.32972e-28	1.1871e-26
ONECUT2	3.12506	1.35526e-28	1.2068e-26
TRIP13	1.8011	1.36284e-28	1.21046e-26
SLMO1	1.70671	1.44405e-28	1.27932e-26
YEATS2	1.31418	1.47587e-28	1.3042e-26
TMEM182	-2.5708	1.5129e-28	1.33354e-26
DNALI1	-2.77435	1.62014e-28	1.42446e-26
KIF26B	2.38405	1.73016e-28	1.51736e-26
RORC	-3.3145	1.75886e-28	1.53865e-26
AL161668.5	-4.15554	1.83357e-28	1.59999e-26
FAM180B	-4.33137	1.93569e-28	1.68487e-26
TRAK1	-1.1375	2.08766e-28	1.81262e-26
LBX2	2.2889	2.1115e-28	1.82876e-26
ECT2	1.57272	2.20949e-28	1.90888e-26
GADD45B	-1.93615	2.2837e-28	1.9681e-26
AC010226.4	-1.78535	2.41905e-28	2.0796e-26
PLXNA1	1.30197	2.82756e-28	2.4248e-26
ATP6V0A4	-3.88561	2.84455e-28	2.43338e-26
STC2	2.67516	3.43757e-28	2.93348e-26
USB1	1.24301	3.49382e-28	2.97419e-26
LINC00327	-2.51837	4.05763e-28	3.44572e-26
SLC38A3	-3.71479	4.31505e-28	3.65541e-26
GTF2IRD2P1	2.47293	4.78749e-28	4.04578e-26
PCDHGC5	4.03316	4.80368e-28	4.04963e-26
MAGI1	-1.54495	4.82681e-28	4.0593e-26
GPRASP1	-2.08971	5.32439e-28	4.45623e-26
SLC26A6	1.35145	5.31738e-28	4.45623e-26
SPATA18	-2.31361	5.46582e-28	4.56363e-26
CTC-480C2.1	6.25315	5.58758e-28	4.65413e-26
COL11A1	4.25173	5.61876e-28	4.66893e-26
MGP	-3.10985	5.76433e-28	4.77849e-26
FKSG48	3.14563	5.94962e-28	4.92038e-26
TSPAN12	-2.56377	6.03921e-28	4.98264e-26
KDELC1	1.50081	6.20079e-28	5.10385e-26
ATP5A1	-1.08056	6.85807e-28	5.63154e-26
CDCA4	1.28426	7.01555e-28	5.74731e-26
WDR66	2.06786	7.32666e-28	5.98808e-26
CDH24	1.54046	7.76596e-28	6.33226e-26
SHROOM3	-2.16956	8.64729e-28	7.03441e-26
TRIML2	5.51229	9.26737e-28	7.52126e-26
FMO5	-2.06864	1.01082e-27	8.18462e-26
LMOD1	-2.90809	1.03793e-27	8.38462e-26
TNMD	-5.17271	1.06185e-27	8.55794e-26
AURKB	1.85276	1.13821e-27	9.15222e-26
SLC38A7	1.00807	1.1429e-27	9.16875e-26
C6orf58	-6.61469	1.16094e-27	9.29205e-26
CRACR2B	-2.91786	1.21992e-27	9.74175e-26
KCNIP2	-2.46019	1.22296e-27	9.74363e-26
NRIP3	2.33971	1.22822e-27	9.76322e-26
SORBS2	-2.92788	1.26156e-27	1.00054e-25
OMG	-2.62488	1.30702e-27	1.03424e-25
C11orf84	1.37498	1.55094e-27	1.22447e-25
RP11-863K10.7	-2.36963	1.55904e-27	1.22808e-25
HTR1D	3.60597	1.61936e-27	1.27271e-25
PCCA	-1.29987	1.64006e-27	1.28608e-25
WDFY3-AS2	-1.61624	1.7263e-27	1.35066e-25
AC005532.5	-3.46368	1.78423e-27	1.39286e-25
ADAMTS14	2.32386	1.79436e-27	1.39763e-25
NR3C2	-3.51892	1.81726e-27	1.41231e-25
PIF1	1.95187	2.01649e-27	1.56365e-25
RP11-677M14.3	-2.12416	2.04702e-27	1.5838e-25
SALRNA1	-3.01826	2.22159e-27	1.71506e-25
KRT36	-6.98014	2.7427e-27	2.11267e-25
MMP14	1.50624	3.00628e-27	2.31059e-25
LDHD	-2.57287	3.20192e-27	2.45553e-25
TMEM63A	-1.35892	3.25419e-27	2.49014e-25
CFL2	-2.21059	3.42902e-27	2.61816e-25
PDPN	2.19868	3.60222e-27	2.74439e-25
PPIAP26	5.06479	3.66253e-27	2.78424e-25
CAPN3	-3.52711	3.72052e-27	2.82216e-25
PGM1	-1.43319	3.95832e-27	2.99602e-25
ULBP2	2.06795	4.51752e-27	3.41185e-25
CLSPN	1.85347	4.58873e-27	3.45814e-25
WDR54	1.74649	4.68402e-27	3.52232e-25
HOXA13	4.70024	4.81422e-27	3.61243e-25
RAD51	1.50499	4.92343e-27	3.68643e-25
ATAD2	1.52859	5.1983e-27	3.88389e-25
CHI3L2	-3.58299	5.74735e-27	4.28492e-25
KPNA2	1.23207	5.8443e-27	4.34789e-25
KIF18A	1.66155	6.05267e-27	4.4933e-25
RP6-191P20.5	2.83111	6.35924e-27	4.71084e-25
FOXL2	3.83015	6.47843e-27	4.78895e-25
PEBP1	-1.02053	6.5297e-27	4.81662e-25
ERICH3	-4.65317	6.73855e-27	4.95304e-25
C9orf152	-4.4806	6.74309e-27	4.95304e-25
PLOD3	1.57774	6.76673e-27	4.95994e-25
CAPN5	-2.07388	6.84657e-27	5.00792e-25
MCM2	1.63974	7.78729e-27	5.68407e-25
CTD-2066L21.3	4.6098	8.39883e-27	6.11762e-25
TNFRSF11A	-2.11541	8.50718e-27	6.1836e-25
RFC4	1.61082	9.91749e-27	7.19369e-25
FYCO1	-1.84162	1.00035e-26	7.24102e-25
UHRF1	1.6274	1.0165e-26	7.34263e-25
DPCR1	-4.59099	1.0416e-26	7.50835e-25
ACSM6	-4.00039	1.07907e-26	7.76237e-25
MELK	1.76419	1.1978e-26	8.59872e-25
CYP27B1	2.60504	1.20221e-26	8.60495e-25
TMEM72	-5.17006	1.20361e-26	8.60495e-25
CREG2	3.41013	1.22977e-26	8.77398e-25
CSMD2	3.17653	1.3431e-26	9.56295e-25
GPR39	2.64415	1.37278e-26	9.75429e-25
P3H1	1.71088	1.39503e-26	9.89224e-25
PMEPA1	2.13882	1.5482e-26	1.0956e-24
PDE6A	-3.20211	1.61914e-26	1.14348e-24
DEPDC1B	1.64136	1.6498e-26	1.16277e-24
CCDC160	-4.9756	1.785e-26	1.25552e-24
CFD	-2.56113	1.87719e-26	1.3177e-24
RP11-757O6.6	-4.53088	1.90847e-26	1.33696e-24
SCG5	2.85458	1.93969e-26	1.35611e-24
GS1-600G8.5	4.60645	1.99078e-26	1.38904e-24
ALPP	6.03173	2.04659e-26	1.42512e-24
AC131097.4	-4.53951	2.05707e-26	1.42956e-24
FAM3D	-4.27011	2.14608e-26	1.48845e-24
CSN3	-8.10072	2.16278e-26	1.49705e-24
MYLK4	-2.74037	2.21653e-26	1.53121e-24
METTL11B	4.82128	2.26926e-26	1.56453e-24
SH2D2A	2.11538	2.59553e-26	1.78594e-24
KHDC1L	3.95001	2.82514e-26	1.9401e-24
FAM47E	-2.42557	3.05488e-26	2.09374e-24
COL1A1	3.11719	3.09737e-26	2.11868e-24
KIF3C	1.6965	3.20909e-26	2.1908e-24
STX1A	1.72617	3.2533e-26	2.21664e-24
KNTC1	1.29454	3.28117e-26	2.23126e-24
ABCD3	-0.937258	3.41206e-26	2.31575e-24
CYP2F1	-5.863	3.49578e-26	2.36795e-24
SLC5A5	-4.42831	3.5339e-26	2.38912e-24
SORBS1	-2.83041	3.64254e-26	2.4578e-24
LINC01234	6.31214	4.23911e-26	2.8548e-24
TONSL	1.51448	4.78868e-26	3.21868e-24
UBE2D4	-1.21626	4.94792e-26	3.31292e-24
CCNF	1.32889	4.94599e-26	3.31292e-24
ATP2A1	-5.37234	4.98138e-26	3.32892e-24
DUSP9	3.12541	4.99885e-26	3.33419e-24
TENM2	2.52601	5.17328e-26	3.43737e-24
RP11-1103G16.1	7.03936	5.16443e-26	3.43737e-24
CA4	-4.27109	5.19369e-26	3.44436e-24
NCAPG	1.49476	5.5382e-26	3.66584e-24
MAP1LC3C	-3.01264	5.72525e-26	3.78247e-24
RP11-443B20.1	1.52398	6.00403e-26	3.95913e-24
PYGM	-5.64867	6.0242e-26	3.96493e-24
ACAD8	-1.12358	6.28488e-26	4.12869e-24
COL4A6	2.8269	6.54132e-26	4.28906e-24
GS1-120K12.4	4.46115	6.60776e-26	4.32448e-24
C10orf55	1.77378	7.52628e-26	4.91637e-24
SGK2	-3.48826	7.78891e-26	5.0784e-24
ACTN3	-4.3818	8.41566e-26	5.47679e-24
NXPE4	-5.75248	8.4698e-26	5.48128e-24
IFI44	2.35482	8.46806e-26	5.48128e-24
KCNB1	-3.67485	8.44564e-26	5.48128e-24
IL17RD	-1.93105	8.63311e-26	5.5766e-24
POSTN	3.36113	8.82095e-26	5.68739e-24
RP11-890B15.2	3.42	9.29424e-26	5.98147e-24
TM4SF19	2.62639	9.68696e-26	6.22271e-24
FIG4	-0.847193	9.93293e-26	6.36897e-24
MYH7B	-3.06196	1.03437e-25	6.62018e-24
IQGAP3	1.60885	1.05873e-25	6.76364e-24
E2F1	1.84459	1.17038e-25	7.46321e-24
FAM174B	-1.94279	1.26439e-25	8.04796e-24
GDF5	-3.81012	1.27451e-25	8.09755e-24
UQCRC2	-0.921318	1.32798e-25	8.4219e-24
HINT3	-1.04462	1.38833e-25	8.78866e-24
IL24	3.48596	1.39701e-25	8.82754e-24
KLB	-2.53142	1.40229e-25	8.84481e-24
NDE1	1.20653	1.43228e-25	9.01768e-24
CRISP3	-6.34986	1.49864e-25	9.40149e-24
PDE4DIP	-2.48368	1.49727e-25	9.40149e-24
CRYM	-3.51376	1.57424e-25	9.85794e-24
NRM	1.18674	1.59405e-25	9.96413e-24
PARK2	-2.7838	1.59983e-25	9.98233e-24
SCIN	-2.95585	1.64259e-25	1.02308e-23
DNAH7	-3.05771	1.65347e-25	1.02802e-23
FEN1	1.26901	1.69554e-25	1.0523e-23
LRTM1	-5.62842	1.74557e-25	1.08141e-23
NEK2	1.63784	1.77519e-25	1.09781e-23
ADH4	-4.34914	1.87138e-25	1.15525e-23
ZIC2	3.00626	1.87692e-25	1.15662e-23
COL13A1	1.89406	1.93528e-25	1.19047e-23
FBN2	3.42323	1.99748e-25	1.22657e-23
KCNK5	-2.12339	2.00343e-25	1.22806e-23
HCG22	-4.70325	2.0886e-25	1.27801e-23
MYO1B	1.7206	2.16162e-25	1.32037e-23
NBEA	-3.03118	2.18391e-25	1.33165e-23
HOXC10	3.84582	2.19019e-25	1.33315e-23
CLIC5	-3.54485	2.36223e-25	1.43535e-23
GNMT	-2.38131	2.58007e-25	1.56499e-23
FAM72A	1.57568	2.62696e-25	1.59066e-23
COL5A3	2.20464	2.65638e-25	1.60568e-23
MYOC	-6.8981	2.70815e-25	1.63414e-23
LLNLR-268E12.1	-3.48828	2.71468e-25	1.63524e-23
TRAM2	1.50033	2.75903e-25	1.65909e-23
APBA2	2.28998	2.86159e-25	1.71779e-23
RP11-54H7.4	3.39882	2.93154e-25	1.75676e-23
HAGLROS	3.17892	2.94427e-25	1.76135e-23
BST2	2.59191	3.04212e-25	1.81677e-23
EXTL1	-4.34269	3.2714e-25	1.95035e-23
SIRT2	-1.03216	3.31015e-25	1.97008e-23
FOXD1	2.23579	3.349e-25	1.9898e-23
CRAT	-2.54669	3.39807e-25	2.01551e-23
EIF5A2	1.71621	3.64737e-25	2.1597e-23
KAT2B	-1.84318	3.89425e-25	2.30197e-23
PLA2G12A	-0.856354	3.9778e-25	2.34738e-23
RP11-465L10.10	3.34772	4.06303e-25	2.39361e-23
ENPP4	-2.84687	4.1853e-25	2.46148e-23
C19orf40	1.12416	4.22919e-25	2.4831e-23
MYH15	-3.53075	4.23953e-25	2.48498e-23
CTD-2510F5.4	1.79419	4.36236e-25	2.55268e-23
GPR176	2.35545	4.54302e-25	2.65393e-23
CLYBL	-1.75642	4.92859e-25	2.87435e-23
LYRM7	-1.0899	5.00253e-25	2.91259e-23
MYLK3	-4.89346	5.02424e-25	2.92035e-23
PDK4	-4.21153	5.07475e-25	2.94479e-23
RNASE10	4.27265	5.15671e-25	2.98737e-23
KY	-3.82126	5.68633e-25	3.28872e-23
RSPH4A	-2.49069	5.78827e-25	3.34213e-23
POPDC2	-2.89906	6.30414e-25	3.63396e-23
SAR1B	-0.916903	6.41272e-25	3.68435e-23
RP5-1011O1.2	3.61058	6.40904e-25	3.68435e-23
ZNF707	1.13158	6.73249e-25	3.8617e-23
TGFBR3	-2.49358	6.79704e-25	3.89231e-23
TCEAL2	-4.19302	7.00939e-25	4.00732e-23
CAP2	-2.45646	7.20785e-25	4.11403e-23
CBX3	0.96348	7.58745e-25	4.32361e-23
ITGA6	2.03787	8.28064e-25	4.7109e-23
SUN3	4.43433	8.86396e-25	5.03453e-23
CA3	-4.97461	9.02556e-25	5.11796e-23
PPP1R12B	-2.24563	9.3748e-25	5.30736e-23
PHKG1	-3.51844	9.54358e-25	5.39414e-23
CARNS1	-2.97429	9.67544e-25	5.4598e-23
RNF180	-2.3338	1.02171e-24	5.75611e-23
MYH16	3.03367	1.08246e-24	6.08853e-23
FRMD3	-2.26463	1.1043e-24	6.20133e-23
KRT33B	-4.81184	1.11871e-24	6.27214e-23
CSAG3	5.05985	1.12536e-24	6.29929e-23
HS1BP3-IT1	3.85301	1.15539e-24	6.45702e-23
PIGR	-5.95396	1.17851e-24	6.57567e-23
HOXD13	3.99631	1.18579e-24	6.60569e-23
HOXA11-AS	4.67362	1.29303e-24	7.19161e-23
PEBP4	-5.07969	1.36302e-24	7.56878e-23
HKDC1	3.97626	1.42511e-24	7.90095e-23
TBC1D31	1.07645	1.44161e-24	7.97974e-23
DUXAP8	3.25508	1.48554e-24	8.20986e-23
COL4A2	1.85934	1.53723e-24	8.48207e-23
GSG2	1.42729	1.54437e-24	8.50797e-23
ZBTB16	-3.86232	1.75839e-24	9.67173e-23
MMP3	3.66864	1.79174e-24	9.8396e-23
FOXD2	1.65629	1.83454e-24	1.00588e-22
KIFC1	1.41151	2.13884e-24	1.17088e-22
SMPD4P1	3.96098	2.20287e-24	1.20404e-22
ATP6V1C1	0.837877	2.28325e-24	1.24602e-22
DBF4B	1.23153	2.60347e-24	1.41854e-22
ISOC1	-1.13557	2.98262e-24	1.62259e-22
ABHD1	-2.57434	3.01797e-24	1.63771e-22
STK39	-1.27938	3.01982e-24	1.63771e-22
KIAA1324	-3.8445	3.05271e-24	1.65297e-22
FN1	3.29461	3.09842e-24	1.67512e-22
LSMEM2	-3.67917	3.18651e-24	1.72008e-22
FANCB	1.44242	3.23212e-24	1.74199e-22
ACO2	-1.14202	3.26224e-24	1.75551e-22
TMEM56	-3.00354	3.28889e-24	1.76712e-22
TACC3	1.37146	3.57982e-24	1.92047e-22
CACNB4	-3.18987	3.73684e-24	2.00163e-22
PLEK2	2.00267	3.76877e-24	2.01562e-22
DDX60L	1.89426	3.81675e-24	2.03816e-22
SETMAR	-1.31277	3.98147e-24	2.12286e-22
SLC25A20	-1.24163	4.04427e-24	2.15305e-22
CENPE	1.54441	4.3308e-24	2.30207e-22
ATP5G1P4	2.44474	4.6875e-24	2.48787e-22
CKAP2L	1.58552	5.00127e-24	2.65037e-22
HIST1H2AG	2.11964	5.14421e-24	2.72198e-22
FST	2.56877	5.41196e-24	2.85931e-22
LY6K	2.25835	5.58644e-24	2.94701e-22
CHPT1	-2.20357	5.64339e-24	2.97255e-22
FAM72B	1.71526	5.67984e-24	2.98724e-22
LINC00944	2.52351	5.72394e-24	3.00589e-22
TMEM132A	1.60848	5.77421e-24	3.02772e-22
ADH1B	-5.5276	5.91061e-24	3.09458e-22
MAGEA4	6.68544	6.05553e-24	3.16095e-22
FAXDC2	-2.31118	6.05219e-24	3.16095e-22
RNF157	-2.53676	6.12862e-24	3.19432e-22
GINS1	1.41549	6.18185e-24	3.21724e-22
MICAL2	1.8925	6.33297e-24	3.29097e-22
PDE8B	-1.49226	6.34291e-24	3.29122e-22
BUB1B	1.47854	6.69728e-24	3.46993e-22
LSMEM1	-2.33111	6.87969e-24	3.55914e-22
ATPAF1	-0.959556	6.96849e-24	3.59973e-22
EIF2AK2	1.24004	7.23936e-24	3.73412e-22
FANCI	1.32831	7.53943e-24	3.88314e-22
CHEK1	1.22162	8.11388e-24	4.17284e-22
ANGPTL1	-3.57928	8.73408e-24	4.48517e-22
PDIA4	0.994337	8.91058e-24	4.56907e-22
RSAD2	2.91877	9.01181e-24	4.61418e-22
RP5-875H18.4	-3.91284	9.42226e-24	4.81725e-22
RP11-275I14.4	-2.34065	9.4634e-24	4.83119e-22
CTD-2066L21.2	5.51161	9.50387e-24	4.84475e-22
WTAPP1	3.01122	9.76487e-24	4.97052e-22
RP11-108K3.1	2.19701	1.01921e-23	5.18043e-22
GJB1	-5.02314	1.08995e-23	5.53189e-22
KRT76	-5.82813	1.10357e-23	5.59285e-22
PSRC1	1.42115	1.10589e-23	5.59646e-22
FAM63A	-1.33852	1.11232e-23	5.62084e-22
ELF4	1.28164	1.1296e-23	5.69989e-22
GREM2	-3.58613	1.17896e-23	5.94033e-22
RP3-323A16.1	3.67629	1.26003e-23	6.33967e-22
WNT2	3.25654	1.34426e-23	6.7537e-22
AC010677.5	4.00067	1.45219e-23	7.28544e-22
SLC4A4	-3.49011	1.48789e-23	7.45379e-22
RAD51AP1	1.64323	1.49908e-23	7.49907e-22
RP3-414A15.10	-3.28898	1.54618e-23	7.72356e-22
RNF123	-1.25318	1.55383e-23	7.75065e-22
TMEM92	2.39282	1.57875e-23	7.86371e-22
PPP1R18	1.06725	1.64112e-23	8.16268e-22
NDUFA5	-0.951689	1.79634e-23	8.92201e-22
ACSS3	-2.61064	1.81824e-23	9.01789e-22
USP13	-2.19268	1.89292e-23	9.37492e-22
TIMELESS	1.13644	1.91046e-23	9.44837e-22
KRTAP3-2	-7.34281	1.93412e-23	9.55182e-22
KIF20A	1.57734	1.9812e-23	9.77046e-22
CFAP61	-3.00254	2.03095e-23	1.00017e-21
NWD1	-3.36106	2.03779e-23	1.00212e-21
MYHAS	-3.95245	2.10239e-23	1.03243e-21
FAP	2.60052	2.23933e-23	1.09812e-21
ANLN	1.68047	2.28226e-23	1.1176e-21
EPHB2	2.25704	2.41265e-23	1.17979e-21
SPRY4	1.58465	2.45628e-23	1.19944e-21
ADAMTS20	4.93544	2.5985e-23	1.26712e-21
RP11-875O11.3	2.71894	2.62574e-23	1.27861e-21
ACSBG1	-3.10013	2.64377e-23	1.28559e-21
CSAG1	5.60823	2.6787e-23	1.30076e-21
WNT7A	2.96105	2.93491e-23	1.42319e-21
CEBPB-AS1	-1.91222	3.08538e-23	1.49407e-21
FAM124A	-2.02106	3.12898e-23	1.51308e-21
KLHL33	-4.75542	3.16739e-23	1.52953e-21
TAC1	-4.89688	3.21835e-23	1.55199e-21
CYCSP6	4.85577	3.2844e-23	1.58165e-21
RHOT1P1	-4.94646	3.67085e-23	1.7653e-21
F10	-2.44151	3.69614e-23	1.77501e-21
PPP4R4	2.70229	3.71477e-23	1.7815e-21
HOMER3	1.60805	3.80001e-23	1.81824e-21
CYP27C1	2.38359	3.80182e-23	1.81824e-21
HTR7	2.57398	3.92519e-23	1.87467e-21
CAGE1	2.32111	4.24679e-23	2.02549e-21
ADSSL1	-2.44697	4.29556e-23	2.04594e-21
LRRN4CL	-2.5342	4.57669e-23	2.17687e-21
CTD-2532K18.2	4.18573	4.65427e-23	2.21075e-21
FITM1	-3.86177	4.7242e-23	2.24091e-21
FANCA	1.32331	4.78805e-23	2.2681e-21
MT-ND1	-1.70798	4.79909e-23	2.27024e-21
ASF1B	1.47543	4.90236e-23	2.31595e-21
CCL14	-3.49424	5.00046e-23	2.35909e-21
ESRRG	-4.06921	5.12362e-23	2.41393e-21
OSR1	-2.83581	5.3219e-23	2.50395e-21
MUC5AC	-6.33735	5.33921e-23	2.50871e-21
CRBN	-0.927753	5.56489e-23	2.61122e-21
LCN6	-2.95283	5.66944e-23	2.6567e-21
MAPT	-3.32698	5.73005e-23	2.6815e-21
FHIT	-2.09798	5.76046e-23	2.69211e-21
SOX9-AS1	-2.76822	5.78123e-23	2.69819e-21
PLCB4	-3.07795	6.11102e-23	2.84829e-21
TREM1	2.9433	6.15727e-23	2.86601e-21
MEIS2	-1.46009	6.30899e-23	2.93271e-21
EFNB1	1.38924	6.58879e-23	3.05869e-21
S100A1	-3.63931	7.16243e-23	3.32056e-21
RAET1K	3.26297	7.22545e-23	3.34533e-21
KRT222	-3.30493	7.413e-23	3.4276e-21
ARHGEF39	1.78775	7.51963e-23	3.47229e-21
METTL7A	-2.335	7.63145e-23	3.51926e-21
RP11-757G1.6	-3.12207	7.78474e-23	3.5852e-21
KIAA1244	-3.149	8.59895e-23	3.95495e-21
PHKB	-0.912545	8.71197e-23	4.00165e-21
ARHGAP11A	1.32846	9.32736e-23	4.27866e-21
MIR133A1HG	-5.45434	9.44905e-23	4.32878e-21
AC108676.1	3.8075	1.01545e-22	4.64587e-21
NNT	-1.65294	1.02493e-22	4.68309e-21
LAMP5	2.73429	1.029e-22	4.69551e-21
LINC01091	-2.53775	1.05759e-22	4.81964e-21
CCER2	-3.82863	1.0621e-22	4.83386e-21
CENPF	1.51004	1.0635e-22	4.83392e-21
TPM2	-2.95393	1.1602e-22	5.26657e-21
CUTC	-1.20238	1.19495e-22	5.41728e-21
AC090616.2	-2.29845	1.19984e-22	5.43234e-21
LINGO4	-3.83423	1.23219e-22	5.57156e-21
LINC01179	5.31079	1.31145e-22	5.92229e-21
CGB8	5.72456	1.33759e-22	6.03248e-21
SYNM	-2.69911	1.53761e-22	6.9256e-21
BMP8A	2.57124	1.74569e-22	7.85269e-21
CTD-2377D24.6	3.85258	1.75561e-22	7.88709e-21
BOC	-2.04163	1.78609e-22	8.0137e-21
C1QTNF7	-2.96295	1.79853e-22	8.05914e-21
RTN2	-1.90271	1.81077e-22	8.10352e-21
MITF	-2.20945	1.96218e-22	8.76985e-21
SCN7A	-3.71492	1.96679e-22	8.77919e-21
FAM149A	-2.46572	1.97193e-22	8.79089e-21
LINC01116	2.29195	2.06075e-22	9.17507e-21
MAGEA11	6.62874	2.10581e-22	9.36372e-21
HIST1H2AI	2.71404	2.34887e-22	1.04312e-20
PARP14	1.49763	2.36534e-22	1.0491e-20
INMT	-2.43443	2.42459e-22	1.07401e-20
ENO2	2.29509	2.45396e-22	1.08564e-20
FGD6	1.29379	2.52316e-22	1.11483e-20
AZGP1	-4.75996	2.5749e-22	1.13625e-20
ATP2A3	-2.02612	2.58125e-22	1.13761e-20
TYRP1	-4.2637	2.70122e-22	1.18898e-20
LINC00950	-2.93072	2.71452e-22	1.19332e-20
HMMR	1.60824	2.75473e-22	1.20948e-20
HMGB3	1.45429	3.0232e-22	1.32568e-20
CTD-2587H24.5	4.66117	3.02827e-22	1.32623e-20
ASB16	-2.556	3.03615e-22	1.32801e-20
RHEBL1	1.84777	3.10733e-22	1.35744e-20
KNSTRN	1.10856	3.13021e-22	1.36572e-20
LRRC26	-6.02663	3.30213e-22	1.43893e-20
ITGA3	1.83359	3.31138e-22	1.44097e-20
RP11-1020A11.2	-0.958472	3.31509e-22	1.44097e-20
PAX9	-2.54557	3.42862e-22	1.48846e-20
MYOM1	-4.21283	3.48176e-22	1.50965e-20
KCNJ16	-4.97964	3.48932e-22	1.51104e-20
PSMC3IP	1.28469	3.55584e-22	1.53793e-20
ORC1	1.47372	3.65345e-22	1.57819e-20
OR7E47P	-3.34014	3.98581e-22	1.71963e-20
C16orf74	1.80474	4.03697e-22	1.73954e-20
WFDC2	-4.77858	4.06634e-22	1.75003e-20
SHOX2	2.27049	4.08353e-22	1.75526e-20
C6orf195	-2.44318	4.11878e-22	1.76823e-20
QSOX2	1.0661	4.21733e-22	1.80831e-20
LINC01232	1.48613	4.26336e-22	1.8258e-20
HAUS8	1.15103	4.53452e-22	1.93954e-20
RP11-237N19.3	-3.86783	4.56929e-22	1.95201e-20
PTGFRN	1.30678	4.73888e-22	2.02198e-20
NFIA	-1.20921	4.79727e-22	2.04439e-20
LINC01561	4.61174	4.81801e-22	2.05072e-20
ZYG11B	-1.00501	4.83031e-22	2.05344e-20
RP4-694A7.2	4.33659	5.05393e-22	2.14588e-20
TUSC5	-4.75406	5.07352e-22	2.15158e-20
PPARGC1A	-3.24519	5.09441e-22	2.15781e-20
TSGA10	-1.39984	5.11853e-22	2.16539e-20
DPF3	-2.41132	5.14021e-22	2.17193e-20
ARHGEF10L	-1.36786	5.28373e-22	2.22986e-20
PKIA	-3.26567	5.34777e-22	2.25416e-20
SLC25A25	-1.68608	5.74154e-22	2.41721e-20
TCHH	-4.62472	5.79734e-22	2.43775e-20
FSTL3	2.27812	5.8189e-22	2.44387e-20
SEMA3G	-2.07346	5.95536e-22	2.49817e-20
RP11-397A16.1	3.50425	6.04652e-22	2.53335e-20
QARS	-0.859978	6.24496e-22	2.61335e-20
WWC1	-1.44398	6.37489e-22	2.66452e-20
LAMB3	1.90134	6.42244e-22	2.68118e-20
SKA1	1.45693	6.47415e-22	2.69953e-20
GPX3	-2.64697	6.49257e-22	2.70397e-20
TDRD3	-0.837936	6.5903e-22	2.73924e-20
RCC2	0.817935	6.59299e-22	2.73924e-20
DNMBP-AS1	-2.40266	6.85504e-22	2.84472e-20
AMIGO2	2.23127	6.97546e-22	2.89125e-20
LRRTM1	-5.40172	7.07661e-22	2.92968e-20
GLRB	-2.76766	7.15053e-22	2.95677e-20
FA2H	-3.21115	7.27459e-22	3.0045e-20
MARVELD1	1.36615	7.43516e-22	3.06718e-20
RP11-284F21.10	3.31277	7.71657e-22	3.1795e-20
C1orf115	-2.12489	7.89991e-22	3.25119e-20
RAC2	1.63762	7.92203e-22	3.25645e-20
ADAMTS9-AS2	-2.3851	8.1034e-22	3.32708e-20
PRRT3	-1.4208	8.20893e-22	3.36643e-20
SLC25A5P5	2.80031	8.52542e-22	3.49211e-20
COL3A1	2.92699	8.6691e-22	3.54679e-20
PLOD1	1.35476	8.68077e-22	3.5474e-20
CENPN	1.14892	8.86187e-22	3.61716e-20
MOGAT1	-4.83247	8.96707e-22	3.65581e-20
TMEM194A	1.26559	9.17253e-22	3.73521e-20
CAND2	-3.13728	9.51995e-22	3.87215e-20
HIST1H3G	2.75753	9.7774e-22	3.97223e-20
TOP2A	1.49686	1.06582e-21	4.325e-20
XXyac-YX65C7_A.3	5.98232	1.07312e-21	4.34956e-20
BSND	-4.47799	1.1308e-21	4.57804e-20
SLC25A23	-1.70241	1.18665e-21	4.79855e-20
HLA-V	2.58381	1.20548e-21	4.86906e-20
RP11-60A8.1	-3.365	1.22755e-21	4.95246e-20
TRPV6	-3.82032	1.23599e-21	4.98072e-20
RP11-57H12.3	-2.75954	1.27773e-21	5.14299e-20
SLC11A1	1.93687	1.28995e-21	5.18618e-20
SLC2A1	1.94366	1.29157e-21	5.18671e-20
C1QL1	2.81847	1.36669e-21	5.48203e-20
TMEM220-AS1	-2.03659	1.37454e-21	5.50718e-20
HOTAIR	3.31117	1.37747e-21	5.51258e-20
RP11-10L7.1	-2.54532	1.4166e-21	5.66268e-20
GADL1	-4.02836	1.42942e-21	5.70736e-20
CNTD2	3.1032	1.45326e-21	5.79588e-20
SLC2A6	1.89511	1.47578e-21	5.87896e-20
RACGAP1	1.11099	1.52418e-21	6.06482e-20
HOXA1	1.97143	1.56455e-21	6.21838e-20
TMEM132C	-3.90042	1.66811e-21	6.62242e-20
KRT32	-3.40488	1.68056e-21	6.66423e-20
KRT17P4	-3.75379	1.69486e-21	6.70666e-20
PRH1-PRR4	-2.53625	1.69511e-21	6.70666e-20
MAPKAPK3	-1.14733	1.74707e-21	6.89895e-20
FAM47E-STBD1	-1.89208	1.74767e-21	6.89895e-20
PHLDB2	1.69068	1.75999e-21	6.9397e-20
POLQ	1.54876	1.80031e-21	7.09065e-20
GAMT	-2.32731	1.95086e-21	7.67493e-20
CCNG1	-1.14611	2.06518e-21	8.11552e-20
CKS1B	1.41035	2.11437e-21	8.29944e-20
FHL1	-3.50598	2.16485e-21	8.48803e-20
OSTN	-4.67421	2.21476e-21	8.67393e-20
P4HA3	2.51414	2.23211e-21	8.73207e-20
FHL3	-1.63431	2.31716e-21	9.05459e-20
TERT	2.7283	2.33811e-21	9.12624e-20
PRAME	5.08912	2.37018e-21	9.24106e-20
MYZAP	-2.45784	2.3816e-21	9.27519e-20
RP11-113I22.1	-5.77492	2.41788e-21	9.40598e-20
TMEM184B	0.967513	2.55146e-21	9.91455e-20
MMP10	3.78752	2.6215e-21	1.01753e-19
ARPC1B	1.28077	2.72344e-21	1.05592e-19
SMDT1	-1.19967	2.76235e-21	1.06982e-19
KIT	-2.47847	2.78048e-21	1.07564e-19
C6orf141	2.33761	2.85367e-21	1.10273e-19
CLU	-2.82409	2.89655e-21	1.11806e-19
FAM64A	1.74221	2.93091e-21	1.13007e-19
ADAMTS7	1.96604	3.03521e-21	1.16899e-19
RCAN2	-2.3901	3.12583e-21	1.20257e-19
XRCC3	1.1846	3.14388e-21	1.20817e-19
C18orf54	1.40043	3.18717e-21	1.22346e-19
CTD-2547L16.1	-1.66554	3.22575e-21	1.23691e-19
LINC01554	-3.27637	3.24624e-21	1.24339e-19
TMC5	-3.41726	3.25683e-21	1.24608e-19
RP4-536B24.2	-3.31758	3.46661e-21	1.32489e-19
TMC7	1.70023	3.52922e-21	1.34734e-19
TNFSF4	2.31168	3.66933e-21	1.39929e-19
HIST1H3H	2.23195	3.68935e-21	1.40538e-19
TTK	1.36978	3.75982e-21	1.43066e-19
PNPLA2	-1.03476	3.80766e-21	1.44729e-19
TMEM38A	-2.97155	3.96698e-21	1.5062e-19
SPATA6	-1.94184	4.11037e-21	1.55894e-19
CLDN11	-2.64531	4.18681e-21	1.58461e-19
ID4	-2.14059	4.18717e-21	1.58461e-19
FIGF	-3.34286	4.21917e-21	1.59326e-19
SHISA9	-3.69619	4.2181e-21	1.59326e-19
LINC00693	-2.96497	4.26167e-21	1.60757e-19
APPL1	-1.01844	4.27836e-21	1.61212e-19
SLC15A3	1.87202	4.40497e-21	1.65803e-19
RP11-713M15.2	-2.00282	4.51298e-21	1.69685e-19
RP11-443C10.1	3.6293	4.63304e-21	1.74012e-19
RP11-66N24.6	-5.34121	4.68262e-21	1.75684e-19
SAMD13	-1.97716	4.7852e-21	1.7934e-19
GPT2	-1.65927	4.88462e-21	1.82869e-19
ADAMTS9-AS1	-2.90745	4.90482e-21	1.83428e-19
OAS2	2.05264	5.04414e-21	1.88436e-19
FNDC4	-1.88172	5.1259e-21	1.91284e-19
NUF2	1.54324	5.15745e-21	1.92256e-19
PRC1	1.24762	5.43657e-21	2.02444e-19
TCF24	3.06109	5.4926e-21	2.04312e-19
FEZ1	2.21491	5.73468e-21	2.13089e-19
DNAH17	2.924	6.00171e-21	2.22774e-19
ERCC6L	1.39473	6.04411e-21	2.24108e-19
LDB3	-4.48805	6.09659e-21	2.25814e-19
FMO2	-3.68968	6.22454e-21	2.30308e-19
SIAH3	-3.9676	6.38985e-21	2.36174e-19
CDT1	1.45143	6.50547e-21	2.40192e-19
FKBP9	1.12068	6.67593e-21	2.46224e-19
CDK1	1.3383	6.89813e-21	2.5415e-19
VIP	-3.47946	6.99094e-21	2.57297e-19
RP11-293M10.6	-1.67097	7.05905e-21	2.5953e-19
P4HA2	1.4217	7.09542e-21	2.60592e-19
IFI27	2.17071	7.15604e-21	2.62541e-19
RP11-5N19.3	3.64006	7.23157e-21	2.65033e-19
LCN1	-4.08946	7.25163e-21	2.65489e-19
PDCD4	-1.2611	7.40355e-21	2.70766e-19
DMGDH	-1.75199	7.41749e-21	2.70991e-19
SNTB1	-1.8264	7.52341e-21	2.74573e-19
MLLT4-AS1	-1.76987	7.53313e-21	2.7464e-19
ZIC5	3.19717	7.77733e-21	2.83246e-19
MICB	1.8499	7.80965e-21	2.84126e-19
ANK2	-2.88174	7.96397e-21	2.89438e-19
JADE1	-1.27242	8.12771e-21	2.95081e-19
RP5-875H18.10	-3.23812	8.48572e-21	3.07758e-19
RP11-42I10.1	2.03523	8.50443e-21	3.08115e-19
FKBP9P1	2.22474	8.6103e-21	3.11627e-19
MCM10	1.43898	8.79559e-21	3.17898e-19
RP11-462L8.1	3.58789	8.80184e-21	3.17898e-19
UG0898H09	-4.21804	9.06706e-21	3.27138e-19
MGLL	-1.83022	9.09773e-21	3.27904e-19
UCN2	2.21636	9.6849e-21	3.48706e-19
AP001046.5	1.87558	1.01994e-20	3.66852e-19
SLC28A1	-3.17408	1.02234e-20	3.67335e-19
STK3	0.879002	1.04656e-20	3.7565e-19
MIR503HG	2.67106	1.11111e-20	3.98408e-19
LIMK1	0.941876	1.11429e-20	3.99137e-19
RP11-321G12.1	-3.36515	1.12403e-20	4.02212e-19
ASB2	-2.32465	1.13554e-20	4.05765e-19
RP11-366L20.2	2.57314	1.13629e-20	4.05765e-19
GADD45G	-2.34762	1.14258e-20	4.07594e-19
NEIL3	1.65739	1.19335e-20	4.25271e-19
SLC52A2	1.11723	1.20395e-20	4.28607e-19
KRTAP4-1	3.21066	1.24358e-20	4.42265e-19
PPM1L	-1.99112	1.25462e-20	4.45734e-19
ACADVL	-1.07101	1.26166e-20	4.47324e-19
NTRK3	-3.28833	1.26137e-20	4.47324e-19
ALAD	-0.986089	1.26545e-20	4.48212e-19
P3H2	2.58379	1.27789e-20	4.52156e-19
SAMD5	-2.76733	1.31922e-20	4.66307e-19
STIL	1.32188	1.32726e-20	4.68674e-19
UBE2S	1.60282	1.36504e-20	4.81527e-19
RP11-100L22.1	-3.25398	1.40017e-20	4.93417e-19
ZNF469	2.48115	1.45474e-20	5.12131e-19
TBX3	-1.50384	1.47284e-20	5.17978e-19
GNB5	0.938557	1.50449e-20	5.28575e-19
MGME1	0.883177	1.53131e-20	5.37456e-19
TNC	2.3314	1.55046e-20	5.43628e-19
IGF2BP3	3.02551	1.5584e-20	5.45862e-19
TCF3	0.915304	1.62743e-20	5.69468e-19
RP11-30P6.6	3.05458	1.66462e-20	5.81897e-19
KIAA1644	2.59927	1.72821e-20	6.03522e-19
PPP1R9A	-3.77482	1.77773e-20	6.20194e-19
SPC24	1.7367	1.86883e-20	6.50972e-19
GTSF1	4.21658	1.8697e-20	6.50972e-19
CTC-297N7.9	-2.26735	1.91841e-20	6.67266e-19
GAS2	-2.55954	1.9491e-20	6.77263e-19
FIRRE	3.00492	2.00271e-20	6.95199e-19
RP11-626H12.2	3.24237	2.01258e-20	6.97928e-19
ACKR1	-3.09573	2.04293e-20	7.07747e-19
MAP4K2	1.13048	2.04927e-20	7.09238e-19
ZAN	3.22724	2.1396e-20	7.39768e-19
HSPB6	-4.11403	2.16239e-20	7.46164e-19
PYY2	3.57746	2.1615e-20	7.46164e-19
MSANTD3	1.00881	2.17473e-20	7.49679e-19
C2orf50	-2.66326	2.19515e-20	7.55968e-19
MYO10	1.34944	2.24785e-20	7.73355e-19
RP11-288L9.4	3.47399	2.29647e-20	7.89301e-19
SLCO1B3	4.2834	2.34015e-20	8.03521e-19
C1orf112	1.12799	2.37686e-20	8.15321e-19
NHLRC4	-2.12793	2.4128e-20	8.26835e-19
LTF	-5.52656	2.4371e-20	8.33523e-19
SLC5A12	3.77983	2.43486e-20	8.33523e-19
MAL	-4.67024	2.46334e-20	8.41669e-19
CDH20	-3.03407	2.51966e-20	8.59225e-19
LINC01405	-4.15825	2.51951e-20	8.59225e-19
MEIS1	-1.58487	2.53765e-20	8.64515e-19
KRT78	-3.935	2.66974e-20	9.08626e-19
HOXB-AS4	5.28308	2.87306e-20	9.76867e-19
CCNB1	1.37354	2.90018e-20	9.85127e-19
LINC00704	2.86181	2.90529e-20	9.859e-19
TAPT1	-0.820641	2.91831e-20	9.89356e-19
RP11-250B2.6	-1.3363	2.94948e-20	9.9895e-19
CYP4F29P	-5.13827	3.13219e-20	1.0598e-18
AC011288.2	2.93412	3.22685e-20	1.09077e-18
PPP1R3C	-3.08408	3.27924e-20	1.1074e-18
SOST	3.98473	3.41317e-20	1.15151e-18
RP11-167H9.3	4.50996	3.47459e-20	1.1711e-18
CS	-0.692737	3.55963e-20	1.1986e-18
MTHFD1L	1.28558	3.58157e-20	1.20483e-18
ZNF200	0.751935	3.71124e-20	1.24699e-18
PPAPDC3	-2.81554	3.71408e-20	1.24699e-18
ATP8B3	1.88004	3.78099e-20	1.26824e-18
CENPL	1.07321	3.82568e-20	1.28199e-18
PLN	-3.61658	3.83552e-20	1.28405e-18
FAM72D	1.81045	3.85585e-20	1.28962e-18
TUBB	0.816042	3.88058e-20	1.29664e-18
CCNA2	1.36168	4.00555e-20	1.33712e-18
SPX	-4.09736	4.01976e-20	1.34058e-18
PIP	-8.92841	4.02691e-20	1.34167e-18
RSPH1	-2.72967	4.28886e-20	1.42758e-18
HID1	-2.30868	4.29509e-20	1.42829e-18
IKBIP	1.20111	4.32066e-20	1.43542e-18
C1orf127	-2.75337	4.33078e-20	1.43742e-18
RP11-774O3.3	-1.70568	4.41812e-20	1.46501e-18
RHOU	-1.78192	4.43359e-20	1.46825e-18
CTD-2521M24.9	1.59171	4.43633e-20	1.46825e-18
FAM179A	-2.5154	4.56197e-20	1.5084e-18
BICD1	1.32928	4.59127e-20	1.51664e-18
SEMA4F	1.37356	4.66796e-20	1.54051e-18
ZFP2	-1.77665	4.69527e-20	1.54806e-18
BHLHA15	-3.35849	4.89279e-20	1.61166e-18
SIAH1	1.0324	4.90318e-20	1.61355e-18
OASL	2.63961	5.03297e-20	1.6547e-18
ZFP64	0.871765	5.07136e-20	1.66575e-18
RPE65	4.44577	5.47451e-20	1.79648e-18
ASAH1	-1.01284	5.58017e-20	1.82942e-18
LINC00958	1.90428	5.65178e-20	1.85116e-18
KHDC1	1.46024	5.88321e-20	1.92515e-18
MCM4	1.14729	5.9904e-20	1.95838e-18
FKSG52	3.70548	6.0214e-20	1.96667e-18
OAT	-0.958629	6.04435e-20	1.97232e-18
SMAD9	-1.98283	6.24594e-20	2.03619e-18
FABP3	-3.11888	6.29171e-20	2.04919e-18
AC007879.2	2.72645	6.40221e-20	2.08323e-18
CHST2	2.39604	6.41724e-20	2.08617e-18
LAMB4	-3.3485	6.43794e-20	2.09095e-18
NKAPL	-2.47069	6.69577e-20	2.17266e-18
CSAG2	4.62396	6.72022e-20	2.17857e-18
LINC00520	3.11519	6.74448e-20	2.18439e-18
MCM5	1.14499	6.78838e-20	2.19657e-18
PLEKHS1	-4.34464	6.84872e-20	2.21404e-18
SPC25	1.29638	6.89371e-20	2.22651e-18
AC002451.3	-3.04176	7.03954e-20	2.27151e-18
CCDC148	-2.02427	7.28412e-20	2.34825e-18
GMPR	-2.2928	7.29841e-20	2.35068e-18
ONECUT3	4.27731	7.74763e-20	2.49306e-18
RGS4	2.54275	8.04347e-20	2.58587e-18
LRRC20	-1.94913	8.05501e-20	2.58719e-18
CD70	2.98859	8.10262e-20	2.60008e-18
SMARCD3	-1.94874	8.15432e-20	2.61426e-18
PTPRN	3.33666	8.32379e-20	2.66614e-18
RP11-523H20.3	1.73999	8.40539e-20	2.6898e-18
MKI67	1.44522	8.42838e-20	2.69468e-18
GTF2IRD2B	-1.30737	8.46973e-20	2.70542e-18
SH2D4B	2.76986	8.61545e-20	2.74944e-18
GDF10	-3.49619	9.23996e-20	2.94604e-18
ATP8A1	-2.08338	9.32366e-20	2.97001e-18
AC016995.3	-2.61052	9.34743e-20	2.97486e-18
ZBTB47	-1.56363	9.51851e-20	3.02654e-18
CISH	-1.38623	1.01122e-19	3.21239e-18
RP11-351J23.2	-3.85412	1.05902e-19	3.36116e-18
KCNMB1	-1.82947	1.0701e-19	3.39324e-18
UBE2T	1.38853	1.08692e-19	3.44344e-18
P4HA1	1.4085	1.10148e-19	3.48322e-18
DMBT1	-5.40781	1.10083e-19	3.48322e-18
LINC00943	2.8669	1.10549e-19	3.49272e-18
HOXD-AS2	2.45279	1.11576e-19	3.52198e-18
RIIAD1	-3.62488	1.12364e-19	3.54365e-18
AC007750.5	2.94398	1.12932e-19	3.55832e-18
FXYD5	1.84146	1.15355e-19	3.63138e-18
TSPAN10	2.17165	1.16406e-19	3.66115e-18
RP11-25I15.3	3.40392	1.21111e-19	3.8057e-18
ANKRD20A11P	-4.00106	1.21415e-19	3.81181e-18
PLK4	1.1838	1.25587e-19	3.93926e-18
RERGL	-3.19531	1.26845e-19	3.97255e-18
SEMA6C	-2.46449	1.26877e-19	3.97255e-18
LINC00668	4.13614	1.28673e-19	4.02518e-18
CAPN14	-3.62226	1.30438e-19	4.0767e-18
SECISBP2L	-1.11086	1.37392e-19	4.2902e-18
PROC	2.70896	1.39967e-19	4.36668e-18
NXPE2	-5.29722	1.451e-19	4.52279e-18
RMI2	1.49622	1.46261e-19	4.55488e-18
AC018641.7	3.24696	1.4703e-19	4.57475e-18
GNLY	2.71464	1.476e-19	4.5884e-18
AP000695.4	2.07583	1.4928e-19	4.63647e-18
GATM	-2.27336	1.549e-19	4.80674e-18
TMEM220	-1.65445	1.57679e-19	4.8886e-18
MAML3	-1.63574	1.58702e-19	4.91596e-18
RP11-281P23.1	-3.08639	1.60219e-19	4.95853e-18
KRT4	-5.11025	1.66978e-19	5.16313e-18
RAD54B	1.2816	1.74233e-19	5.38266e-18
SERPINA5	-3.52345	1.82112e-19	5.6211e-18
FITM2	-1.07095	1.87641e-19	5.78662e-18
CLCNKA	-3.29141	1.88219e-19	5.79932e-18
FIBCD1	3.39937	1.94595e-19	5.99045e-18
TNXB	-2.94144	1.98672e-19	6.11057e-18
LINC01572	1.82164	2.04948e-19	6.29803e-18
ADAM8	1.90323	2.07751e-19	6.37854e-18
RP11-250B2.3	-2.49278	2.08863e-19	6.40704e-18
ITGB4	1.47425	2.0937e-19	6.41694e-18
GINS2	1.43678	2.09879e-19	6.42687e-18
AMOT	-3.18816	2.11337e-19	6.46583e-18
ACSM1	-2.07938	2.19196e-19	6.70039e-18
LINC01395	-3.11834	2.19792e-19	6.71273e-18
RP11-594N15.3	-3.42618	2.20741e-19	6.73578e-18
COL1A2	2.62062	2.24021e-19	6.82989e-18
RYR1	-3.02709	2.32747e-19	7.08973e-18
ZWINT	1.18726	2.36103e-19	7.18567e-18
THSD1	1.75917	2.41263e-19	7.33628e-18
RP11-297P16.4	4.88311	2.43391e-19	7.39454e-18
CH17-472G23.1	-3.65775	2.5516e-19	7.74534e-18
CTC-239J10.1	-4.43516	2.58589e-19	7.84258e-18
DSCC1	1.24376	2.61367e-19	7.91995e-18
ARSF	-4.30252	2.63247e-19	7.96996e-18
RP1-193H18.2	-2.04424	2.70664e-19	8.18741e-18
RP4-598P13.1	4.22732	2.80336e-19	8.47261e-18
CA14	-1.6455	2.86829e-19	8.66134e-18
CTB-193M12.5	1.3281	2.92265e-19	8.81786e-18
DEPDC1	1.38725	2.93418e-19	8.83819e-18
CTB-105N12.2	3.57205	2.93447e-19	8.83819e-18
SOX11	2.78098	2.95458e-19	8.89106e-18
DCAF6	-0.985986	3.06037e-19	9.20146e-18
BARX2	-2.229	3.0768e-19	9.24286e-18
TPCN1	-0.96161	3.15772e-19	9.47779e-18
UCP3	-2.9658	3.20966e-19	9.62539e-18
TLX2	3.85547	3.21516e-19	9.63358e-18
ZDHHC15	-2.93076	3.24878e-19	9.72596e-18
SLC46A2	-2.68527	3.58413e-19	1.07207e-17
RTN4R	1.56179	3.73192e-19	1.11532e-17
MT-ND5	-1.69394	3.74984e-19	1.11971e-17
TSPAN8	-4.00408	3.9163e-19	1.16841e-17
ZFP92	2.06891	3.92915e-19	1.17124e-17
APOD	-2.98127	3.95306e-19	1.17736e-17
KLHL32	-2.5161	3.99798e-19	1.18972e-17
TMEM210	-5.33369	4.03974e-19	1.20113e-17
B3GNT4	1.77697	4.14431e-19	1.23116e-17
BCL2L12	1.04849	4.32391e-19	1.28342e-17
PTCH2	-2.15192	4.39365e-19	1.30301e-17
LHX9	3.95233	4.40658e-19	1.30574e-17
LRRC39	-3.25611	4.43437e-19	1.31285e-17
MDH1	-0.78005	4.60072e-19	1.36094e-17
CTHRC1	2.35817	4.6313e-19	1.36883e-17
RAB31	1.29521	4.71705e-19	1.39299e-17
RP1-317E23.3	-1.02464	4.72567e-19	1.39435e-17
PTCHD2	3.62902	4.74404e-19	1.39859e-17
TPT1	-1.07043	4.76927e-19	1.40484e-17
EIF4E3	-1.36034	4.98349e-19	1.4667e-17
ABHD5	-1.16391	4.99126e-19	1.46774e-17
OCIAD2	1.40502	5.00491e-19	1.47051e-17
SPEG	-2.24902	5.0137e-19	1.47185e-17
FXYD1	-3.26007	5.06167e-19	1.48469e-17
MT-CO1	-1.40303	5.08741e-19	1.49098e-17
NT5C1A	-5.08166	5.13996e-19	1.50511e-17
CHTF18	1.28709	5.23819e-19	1.53259e-17
EMCN	-1.839	5.2435e-19	1.53285e-17
SLC16A6	-2.16944	5.26012e-19	1.53642e-17
FOXC1	-1.73265	5.31819e-19	1.55208e-17
CASC5	1.36	5.43543e-19	1.58497e-17
RP11-182J1.17	-2.00931	5.63747e-19	1.64251e-17
RP6-191P20.4	2.25553	5.68164e-19	1.65399e-17
RP1-191J18.66	1.37499	5.77319e-19	1.67924e-17
USP18	1.88541	5.84484e-19	1.69866e-17
EIF4EBP3	-1.80822	5.94017e-19	1.72493e-17
CRYAB	-2.7589	5.96199e-19	1.72778e-17
CASQ1	-4.78819	5.96489e-19	1.72778e-17
ZNF844	-2.08118	5.95539e-19	1.72778e-17
KIAA0141	-0.703057	5.98774e-19	1.73296e-17
BAI3	-2.53964	6.02497e-19	1.74229e-17
RP11-757O6.1	-4.63913	6.03252e-19	1.74302e-17
PDK2	-1.26075	6.14501e-19	1.77405e-17
DNA2	1.20188	6.15789e-19	1.7763e-17
MIPEP	-0.862779	6.17661e-19	1.77875e-17
S100PBP	0.606164	6.17202e-19	1.77875e-17
AQP4-AS1	-4.12468	6.3101e-19	1.81569e-17
CSRNP1	-1.46556	6.38764e-19	1.83649e-17
COL16A1	1.60222	6.76257e-19	1.94268e-17
PROM1	-4.69363	6.85529e-19	1.96769e-17
SLC24A2	2.53076	7.0982e-19	2.03573e-17
PDIA5	1.09411	7.50694e-19	2.15119e-17
DNASE1L3	-2.79303	7.57597e-19	2.16918e-17
TF	-3.93032	7.6936e-19	2.20105e-17
SCP2	-0.711691	7.85097e-19	2.24423e-17
RP11-130L8.2	3.13296	7.92218e-19	2.26273e-17
AP000695.6	2.17146	7.93326e-19	2.26404e-17
TMEM61	-2.34715	8.14841e-19	2.32353e-17
RP11-182J1.1	-2.30432	8.30374e-19	2.36589e-17
GPIHBP1	-2.71714	8.34337e-19	2.37523e-17
RP11-120J1.1	-3.75229	8.3701e-19	2.3809e-17
KCNC2	-4.81752	8.57396e-19	2.43689e-17
PTGES3L	-2.18782	8.66194e-19	2.45989e-17
MT-CYB	-1.56035	8.68344e-19	2.46399e-17
HMGCS2	-5.1836	9.08385e-19	2.57551e-17
TNS2	-1.4402	9.11419e-19	2.57991e-17
FAR2P1	6.24319	9.10707e-19	2.57991e-17
ABRA	-5.017	9.19193e-19	2.5998e-17
MYOZ3	-4.07439	9.22459e-19	2.60692e-17
ABCA8	-3.05667	9.30216e-19	2.62671e-17
OGFRL1	-1.25893	9.38754e-19	2.64867e-17
CEACAM1	-2.3575	9.39786e-19	2.64944e-17
RAB9B	-2.49114	9.52597e-19	2.68338e-17
MATN3	2.44745	9.5468e-19	2.68707e-17
CCDC14	1.1151	9.5716e-19	2.69188e-17
CDCA2	1.42818	9.69279e-19	2.72376e-17
ZNF835	-2.24181	9.73135e-19	2.73239e-17
MLIP	-2.73918	9.88917e-19	2.77447e-17
KLHL31	-2.93415	1.00359e-18	2.81337e-17
RP11-88I21.1	4.72211	1.00509e-18	2.8153e-17
SYPL2	-3.84637	1.0261e-18	2.86954e-17
BTG2	-1.54681	1.02607e-18	2.86954e-17
RP11-507B12.2	-4.72373	1.05116e-18	2.93725e-17
RP11-108K3.2	2.32896	1.05562e-18	2.94735e-17
NT5DC4	2.70066	1.05651e-18	2.94747e-17
SPINK9	-5.03301	1.08723e-18	3.03076e-17
RBM47	-1.36705	1.08885e-18	3.03284e-17
DMD	-2.3052	1.126e-18	3.13381e-17
HELZ2	1.52272	1.14414e-18	3.18176e-17
DSCAM	3.42778	1.2003e-18	3.33527e-17
SLC44A3	-1.53244	1.25429e-18	3.48251e-17
RP11-161I6.2	2.10246	1.2555e-18	3.48308e-17
NELL2	2.95577	1.25944e-18	3.49123e-17
SLC5A8	-5.60521	1.27969e-18	3.54454e-17
AC012531.25	4.09274	1.34122e-18	3.71202e-17
STAT2	1.22043	1.3934e-18	3.85338e-17
COQ9	-0.788615	1.4087e-18	3.89259e-17
TSPYL1	-0.752153	1.41477e-18	3.90627e-17
CCNE1	1.5146	1.41603e-18	3.90664e-17
XIRP1	-3.95452	1.44033e-18	3.97055e-17
CTD-2354A18.1	6.28405	1.55234e-18	4.27592e-17
ADA	1.53713	1.55695e-18	4.28525e-17
HIST1H4I	1.70733	1.57619e-18	4.33477e-17
RNASEH2A	1.19636	1.59305e-18	4.37767e-17
WNT7B	1.60151	1.61474e-18	4.43379e-17
RP1-193H18.3	-5.51485	1.62075e-18	4.44677e-17
LINC00844	-4.65452	1.68297e-18	4.61385e-17
PLCL1	-1.95473	1.71193e-18	4.68955e-17
RP11-351J23.1	-4.3345	1.72171e-18	4.71263e-17
ASPM	1.41141	1.72322e-18	4.71307e-17
RNASE4	-1.73114	1.73263e-18	4.73509e-17
MUC19	-5.15739	1.74333e-18	4.7606e-17
KB-1471A8.1	-2.57829	1.76019e-18	4.7991e-17
RP11-416L21.2	2.38866	1.75916e-18	4.7991e-17
LINC00707	3.13656	1.77801e-18	4.8439e-17
NEK5	-1.28774	1.78815e-18	4.86771e-17
SFTA1P	3.45752	1.81758e-18	4.94397e-17
PROCR	1.72862	1.87151e-18	5.08669e-17
LASP1	0.822325	1.9961e-18	5.42107e-17
MFSD6L	-3.30021	2.11551e-18	5.7409e-17
RP11-366H4.1	5.55125	2.12524e-18	5.76281e-17
AQP4	-4.9555	2.16885e-18	5.87648e-17
DUSP28	-1.05298	2.18903e-18	5.92655e-17
CADM2	-3.44324	2.21354e-18	5.98825e-17
LPL	-2.62054	2.2509e-18	6.08458e-17
PGM5	-2.66998	2.29183e-18	6.18084e-17
SDPR	-2.02449	2.29046e-18	6.18084e-17
FZD4	-1.55938	2.28891e-18	6.18084e-17
SPATA4	-3.39404	2.33702e-18	6.29785e-17
ALDH1L1-AS2	-4.40099	2.36814e-18	6.37675e-17
SMTNL1	-3.79519	2.4044e-18	6.4694e-17
TMEM206	1.03352	2.49811e-18	6.71634e-17
GFI1	2.04693	2.65595e-18	7.1352e-17
F8	-1.46371	2.70492e-18	7.26114e-17
ITGB1BP2	-2.58036	2.70915e-18	7.26691e-17
BLOC1S3	0.893372	2.73589e-18	7.33299e-17
VSIG2	-3.19154	2.798e-18	7.49368e-17
NICN1	-0.966036	2.81816e-18	7.54187e-17
RP11-295M3.4	-2.79323	2.83704e-18	7.58659e-17
XPR1	1.08859	2.89622e-18	7.73888e-17
RP11-68I3.5	-3.02983	2.90882e-18	7.76661e-17
N4BP3	-1.31261	2.92641e-18	7.80756e-17
RN7SL431P	-4.37712	2.9511e-18	7.86743e-17
CHRM1	-5.26669	2.96124e-18	7.8884e-17
ACADS	-1.31432	3.01139e-18	8.01588e-17
SCN2B	-2.70044	3.01477e-18	8.01874e-17
SPTBN4	-2.02915	3.03113e-18	8.0561e-17
AL589743.1	3.27999	3.04525e-18	8.08745e-17
NFIC	-1.16038	3.09189e-18	8.20506e-17
TCEA3	-2.12389	3.14632e-18	8.34314e-17
COBL	-2.72782	3.16023e-18	8.37364e-17
RGS9BP	-2.0495	3.21545e-18	8.50701e-17
RP11-817I4.1	1.4122	3.21417e-18	8.50701e-17
CNGB3	2.96207	3.22169e-18	8.51706e-17
VSIG1	1.77116	3.24738e-18	8.57846e-17
PHKA1	-1.36378	3.27146e-18	8.63552e-17
ANKRD23	-2.88699	3.28195e-18	8.65556e-17
MTURN	-1.49379	3.28403e-18	8.65556e-17
EFCAB6	-2.01436	3.40186e-18	8.95934e-17
CKMT2	-3.97152	3.42167e-18	9.00471e-17
SKA3	1.25071	3.49572e-18	9.19263e-17
CAV1	1.89315	3.56282e-18	9.36201e-17
FAM49B	0.805688	3.56811e-18	9.36883e-17
MYOZ1	-4.53415	3.61654e-18	9.48886e-17
ACAA2	-1.62979	3.69551e-18	9.68874e-17
LMBRD1	-0.758431	3.70359e-18	9.70262e-17
KIAA0232	-0.982807	3.73738e-18	9.78377e-17
SPAG8	-2.00273	3.80667e-18	9.95768e-17
GRP	3.67848	3.8281e-18	1.00062e-16
ABL2	1.09086	3.87127e-18	1.01115e-16
PCBD2	-0.974603	3.90733e-18	1.0198e-16
ATP7B	-1.64058	3.96428e-18	1.03312e-16
HOXC13	2.25244	3.96413e-18	1.03312e-16
RAF1	-0.617437	4.0024e-18	1.04227e-16
RP11-881M11.2	-1.6724	4.0387e-18	1.05094e-16
KCTD6	-0.943614	4.19606e-18	1.09107e-16
DYRK1B	-1.69128	4.20777e-18	1.0933e-16
PCSK9	2.49384	4.23063e-18	1.09842e-16
AL132988.1	-1.88765	4.23624e-18	1.09906e-16
ALOX12P2	1.95655	4.29498e-18	1.11347e-16
C2orf40	-3.7335	4.31158e-18	1.11694e-16
KLHL38	-3.69199	4.3763e-18	1.13286e-16
CDKN2B-AS1	2.68517	4.41009e-18	1.14076e-16
MSN	1.17162	4.48522e-18	1.15933e-16
RP11-76C10.6	6.44902	4.49905e-18	1.16204e-16
ZFP42	5.21433	4.56416e-18	1.17799e-16
VWA5B1	-3.63434	4.66865e-18	1.20406e-16
SFTA2	-4.16831	4.68117e-18	1.2064e-16
CMPK1	-0.673405	4.68656e-18	1.20689e-16
SMIM5	-2.49209	4.69038e-18	1.20698e-16
PTGDS	-2.49493	4.73542e-18	1.21768e-16
TNFRSF19	-1.99834	4.86973e-18	1.25129e-16
RBPMS	-1.40367	4.93465e-18	1.26703e-16
CTD-2023M8.1	2.92994	4.99182e-18	1.28077e-16
RP11-609D21.3	2.49174	5.04607e-18	1.29373e-16
CSMD3	4.01226	5.19839e-18	1.3318e-16
TNFSF13	-1.51513	5.21075e-18	1.33399e-16
SLC11A2	-0.933046	5.32794e-18	1.36299e-16
CHST15	1.20974	5.45717e-18	1.39502e-16
PINK1	-1.23057	5.49822e-18	1.40449e-16
RP11-215P8.4	4.85406	5.63509e-18	1.43839e-16
LINC00472	-2.47411	5.67786e-18	1.44825e-16
RP4-738P11.3	3.84119	5.80716e-18	1.48014e-16
RCN3	2.15345	6.01259e-18	1.53138e-16
HOXD8	1.36736	6.11893e-18	1.55733e-16
C7	-4.04587	6.18346e-18	1.5726e-16
FMO6P	-4.55267	6.22689e-18	1.58249e-16
SATB1	-1.58297	6.26037e-18	1.58984e-16
GALNT2	1.03893	6.38516e-18	1.62035e-16
NLRP7	3.52468	6.39681e-18	1.62213e-16
DUSP5P1	3.29041	6.44167e-18	1.63231e-16
PRADC1	-1.15723	6.4832e-18	1.64164e-16
OAS3	1.86476	6.54891e-18	1.65707e-16
AC112721.2	3.95009	6.5876e-18	1.66565e-16
RP11-426C22.5	2.06957	6.60605e-18	1.66911e-16
SASH1	-1.78912	6.73259e-18	1.69985e-16
VEGFC	2.21801	6.82158e-18	1.72107e-16
SUOX	-1.05275	6.93482e-18	1.74837e-16
INHBA-AS1	2.79583	6.94345e-18	1.74928e-16
NPY1R	-3.60722	6.95572e-18	1.7511e-16
NCS1	1.05511	7.01425e-18	1.76456e-16
RFX8	2.26985	7.16993e-18	1.80242e-16
TCAIM	-0.847888	7.2551e-18	1.82252e-16
RP11-345P4.9	-1.33221	7.27674e-18	1.82663e-16
MORC2	0.726906	7.39938e-18	1.85608e-16
HIST1H2BO	2.90643	7.55905e-18	1.89477e-16
CELSR3	2.22465	7.61701e-18	1.90792e-16
IQCJ-SCHIP1	1.47433	7.7809e-18	1.94757e-16
EPHX2	-1.8283	7.95447e-18	1.98959e-16
CTD-2184D3.5	2.3259	8.19627e-18	2.0486e-16
ALG3	1.00959	8.34921e-18	2.08533e-16
FMO9P	-3.47836	8.35659e-18	2.08567e-16
EN1	2.61804	8.45285e-18	2.10819e-16
RP11-227H15.4	4.46623	8.53904e-18	2.12816e-16
JPH1	-2.24377	8.59668e-18	2.14099e-16
SLC16A1	1.39708	8.77353e-18	2.18347e-16
SLC7A14	-4.24105	9.00052e-18	2.23836e-16
PCM1	-0.933345	9.15026e-18	2.27236e-16
MIEF2	-0.948323	9.14404e-18	2.27236e-16
EPSTI1	2.04464	9.1695e-18	2.27389e-16
GALNS	1.13029	9.16721e-18	2.27389e-16
TSPAN6	-1.19266	9.19726e-18	2.27915e-16
PPARG	-2.49398	9.20498e-18	2.27944e-16
TRIML1	4.2625	9.26484e-18	2.29264e-16
SH2D5	2.68372	9.31148e-18	2.30254e-16
RP11-567G11.1	3.91271	9.38815e-18	2.31985e-16
AOX1	-2.32008	9.64755e-18	2.38226e-16
MAD2L1	1.26893	9.66921e-18	2.38592e-16
GTF2IRD2	-1.2761	9.7025e-18	2.39244e-16
OR2B6	3.82906	9.74766e-18	2.40187e-16
FSD1	2.33454	9.80877e-18	2.41522e-16
HOPX	-2.59464	9.83972e-18	2.42113e-16
FAM110D	-1.78236	9.85214e-18	2.42247e-16
RP11-339B21.10	1.98223	1.04899e-17	2.57746e-16
TMPRSS11B	-4.90347	1.06028e-17	2.60338e-16
LINC01296	3.42111	1.06589e-17	2.61529e-16
SULF2	1.58736	1.07617e-17	2.63867e-16
CLCN4	-2.38211	1.07934e-17	2.64271e-16
RP11-467L13.5	3.27407	1.07894e-17	2.64271e-16
IDH2	-1.20051	1.1167e-17	2.73226e-16
RERE	-0.860236	1.12088e-17	2.74057e-16
SNTA1	-1.57208	1.12829e-17	2.75674e-16
IFIT3	2.33669	1.13011e-17	2.75925e-16
ACOT7	1.22132	1.13513e-17	2.76957e-16
ZNF132	-1.17296	1.17541e-17	2.86585e-16
LANCL1-AS1	-2.9785	1.18796e-17	2.89442e-16
HSDL2	-1.00061	1.24912e-17	3.04131e-16
FMNL3	1.12599	1.25908e-17	3.06342e-16
BTBD1	-0.716395	1.26849e-17	3.082e-16
ARHGEF1	0.706233	1.26811e-17	3.082e-16
CTSV	2.00499	1.29869e-17	3.15318e-16
ANO1-AS2	3.69848	1.32457e-17	3.21376e-16
COL6A1	2.00422	1.33557e-17	3.23821e-16
DDAH1	-1.72406	1.3527e-17	3.27697e-16
RP11-68I18.10	-3.14284	1.35344e-17	3.27697e-16
TBX15	-2.64121	1.35445e-17	3.27714e-16
FOLR1	-4.11515	1.3618e-17	3.29263e-16
TM4SF19-TCTEX1D2	3.05692	1.37555e-17	3.32357e-16
CDX1	2.65442	1.40104e-17	3.38279e-16
DRD2	-2.79036	1.41156e-17	3.40583e-16
ZGRF1	1.13496	1.42113e-17	3.42655e-16
AMPD1	-4.28788	1.42327e-17	3.42934e-16
CTD-2066L21.1	4.84064	1.43829e-17	3.46314e-16
CTB-60B18.10	2.89642	1.47898e-17	3.55864e-16
SHMT1	-1.15834	1.55492e-17	3.73878e-16
MYLK2	-3.3658	1.55699e-17	3.73957e-16
C10orf90	-3.46175	1.55739e-17	3.73957e-16
KIF1C	-1.1094	1.56346e-17	3.75155e-16
AC097724.3	-1.78142	1.59287e-17	3.81948e-16
CKAP2	1.01956	1.60308e-17	3.84133e-16
CLCN1	-2.54382	1.60543e-17	3.84431e-16
RP11-903H12.5	-2.20322	1.62139e-17	3.87964e-16
RP11-74M13.5	3.58094	1.62241e-17	3.87964e-16
CD80	1.92238	1.62783e-17	3.88993e-16
BCL2L15	-2.74437	1.64483e-17	3.92785e-16
SLC44A4	-3.38664	1.64849e-17	3.93388e-16
CT62	3.45835	1.684e-17	4.01588e-16
CTD-2008P7.9	-2.14497	1.69238e-17	4.03311e-16
SGOL2	1.17862	1.71588e-17	4.0863e-16
LAMB1	1.32462	1.75602e-17	4.17903e-16
KIAA1143	-0.63469	1.77873e-17	4.2302e-16
TENM3	2.04223	1.78191e-17	4.23486e-16
ASAP1	0.973576	1.79532e-17	4.26382e-16
HOXD9	1.64571	1.80495e-17	4.28376e-16
HAP1	2.38084	1.87879e-17	4.45598e-16
ELOVL3	2.35458	1.90881e-17	4.52411e-16
CUL3	-0.759064	1.92295e-17	4.55451e-16
P3H4	1.51294	1.93287e-17	4.57489e-16
HMGCLL1	-3.44383	1.95537e-17	4.62501e-16
MAGEA10	7.73295	1.98836e-17	4.69986e-16
DTX3L	1.13541	1.99201e-17	4.70529e-16
RP1-56K13.5	-2.84634	1.99629e-17	4.71219e-16
BRCA1	1.09311	2.00471e-17	4.72887e-16
CTC-297N7.7	-4.12404	2.01035e-17	4.73894e-16
DDAH2	-1.19929	2.06461e-17	4.86356e-16
PIP5K1B	-2.381	2.07345e-17	4.8811e-16
COL22A1	3.21016	2.07725e-17	4.88673e-16
STARD4	1.32846	2.11797e-17	4.97916e-16
RP4-737E23.5	-2.4534	2.12565e-17	4.99384e-16
CTSC	1.4494	2.141e-17	5.02652e-16
DCAF11	-0.641354	2.22567e-17	5.22178e-16
PTPRN2	-1.90161	2.30972e-17	5.41533e-16
SUGCT	1.75547	2.31696e-17	5.42865e-16
TCP11L1	1.00122	2.43062e-17	5.69112e-16
TCAM1P	4.68485	2.43993e-17	5.70909e-16
FLJ37035	-1.59038	2.44813e-17	5.72441e-16
TRIM46	1.57002	2.48089e-17	5.79712e-16
FOXO4	-1.14203	2.48785e-17	5.80949e-16
ZNF281	1.0165	2.50084e-17	5.83591e-16
MB	-4.42193	2.54487e-17	5.93467e-16
RP11-661D19.1	3.88638	2.55147e-17	5.94609e-16
MCEE	-0.955945	2.59522e-17	6.04399e-16
SCRN1	1.1316	2.62252e-17	6.1035e-16
MAGEA6	6.16136	2.73538e-17	6.36191e-16
SIX1	-1.86688	2.75015e-17	6.392e-16
MLPH	-2.66032	2.76141e-17	6.41388e-16
KIAA0101	1.32676	2.82725e-17	6.56242e-16
NPY5R	-4.62191	2.84443e-17	6.5979e-16
CHP1	-0.80168	2.89894e-17	6.71986e-16
CTD-3179P9.1	-2.81107	2.90853e-17	6.73762e-16
LMNB2	1.00674	2.96079e-17	6.85412e-16
SMR3B	-13.146	3.00276e-17	6.94666e-16
RP11-366F6.2	6.78541	3.02971e-17	7.00433e-16
USP32P3	2.7491	3.0541e-17	7.05604e-16
ACOX1	-0.797198	3.06345e-17	7.06891e-16
RP11-273B20.1	1.85679	3.06373e-17	7.06891e-16
SUPT7L	0.455642	3.08756e-17	7.11918e-16
PLCXD3	-3.45202	3.10743e-17	7.16025e-16
STON2	1.38253	3.22274e-17	7.42104e-16
AC147651.5	-4.10918	3.23732e-17	7.44968e-16
GLIS1	2.25552	3.26717e-17	7.5134e-16
FAM69A	1.02139	3.40776e-17	7.83155e-16
SALL4	2.44876	3.47258e-17	7.97526e-16
TNNT1	-3.12693	3.50382e-17	8.04169e-16
SPRY1	-1.3694	3.50992e-17	8.0504e-16
TMEM26	2.05752	3.58979e-17	8.22816e-16
LINC00898	3.54112	3.60892e-17	8.26657e-16
ZNF295-AS1	-1.82868	3.62853e-17	8.30602e-16
DIAPH3	1.24333	3.6682e-17	8.3913e-16
TCP11L2	-1.40565	3.67925e-17	8.41105e-16
AK1	-1.4989	3.70158e-17	8.45656e-16
AP5Z1	0.843324	3.73647e-17	8.53066e-16
DDX60	1.90067	3.7613e-17	8.58174e-16
C4orf26	3.58386	3.76794e-17	8.59125e-16
BORA	1.35954	3.81473e-17	8.69223e-16
ACVR2B-AS1	-1.89686	3.86336e-17	8.7973e-16
LINC00174	1.81173	3.92371e-17	8.92888e-16
IDO1	3.18005	3.98069e-17	9.05263e-16
NID1	2.00623	4.04004e-17	9.1816e-16
PSMD2	0.854893	4.04517e-17	9.18727e-16
TPM3	-0.934277	4.11392e-17	9.33731e-16
RP11-443P15.2	3.38471	4.13957e-17	9.3894e-16
GBP6	-2.48209	4.16527e-17	9.44155e-16
FADD	1.90112	4.19715e-17	9.50763e-16
KREMEN2	2.50694	4.20988e-17	9.53025e-16
RP11-184I16.4	-3.65255	4.29954e-17	9.72692e-16
RP11-545I5.3	-1.34493	4.44509e-17	1.00496e-15
MT-ND6	-1.5976	4.53695e-17	1.02507e-15
LMCD1	-1.80486	4.55832e-17	1.02923e-15
CLCA4	-3.36201	4.83039e-17	1.08995e-15
CDK2	0.815202	4.86325e-17	1.09666e-15
TMPO-AS1	1.40496	5.00343e-17	1.12754e-15
MED30	0.929106	5.29869e-17	1.1933e-15
RP11-284F21.9	3.64694	5.31949e-17	1.19721e-15
ITPR3	1.27095	5.56494e-17	1.25164e-15
ATP5B	-0.694632	5.57563e-17	1.25324e-15
IFI35	1.73577	5.68109e-17	1.2754e-15
PSMB2	0.76273	5.68157e-17	1.2754e-15
FBXL17	-1.02988	5.74851e-17	1.2896e-15
HS3ST1	-1.92914	5.85876e-17	1.31349e-15
PRR15L	-2.87169	5.90079e-17	1.32206e-15
CEBPE	3.24288	5.92355e-17	1.3263e-15
SLC20A1	1.09869	5.92988e-17	1.32687e-15
HAGLR	2.11684	6.02934e-17	1.34826e-15
STK33	-2.87044	6.07122e-17	1.35675e-15
GS1-279B7.2	1.58548	6.14257e-17	1.37181e-15
LIPE	-1.69756	6.16652e-17	1.37628e-15
NRG1	2.27113	6.21066e-17	1.38524e-15
FOXF2	1.52559	6.25149e-17	1.39346e-15
MAGEB2	7.26849	6.42693e-17	1.43165e-15
OIP5	1.30732	6.46885e-17	1.43981e-15
MOGS	0.615589	6.47184e-17	1.43981e-15
ZP2	-3.62211	6.51924e-17	1.44827e-15
DOPEY2	-1.17703	6.51915e-17	1.44827e-15
LRRC8C	1.35935	6.52237e-17	1.44827e-15
RP11-426C22.4	2.13227	6.54979e-17	1.45343e-15
LHB	2.66871	6.57351e-17	1.45777e-15
ASPN	2.68086	6.66951e-17	1.47812e-15
RP11-1055B8.1	2.01649	6.68588e-17	1.4808e-15
MIR497HG	-1.46739	6.69964e-17	1.48291e-15
CTD-2270P14.5	-1.70446	6.7285e-17	1.48835e-15
RP3-341D10.1	2.53928	6.79424e-17	1.50194e-15
CLDN23	-1.60045	6.79857e-17	1.50194e-15
EGLN1	-0.894437	6.80347e-17	1.50207e-15
2025-03-04	2.67681	6.86835e-17	1.51543e-15
TNNC2	-4.30319	6.96448e-17	1.53567e-15
OSCP1	-1.15763	7.01259e-17	1.5453e-15
SEC11C	-1.07791	7.07071e-17	1.55712e-15
RPL15	-0.86179	7.13124e-17	1.56946e-15
ADAMTSL2	1.44155	7.21156e-17	1.58613e-15
DUXAP10	2.87005	7.28547e-17	1.60138e-15
AL035610.1	-3.95527	7.31006e-17	1.60577e-15
ANK1	-2.64433	7.3917e-17	1.62268e-15
MND1	1.41031	7.56132e-17	1.65887e-15
RP11-279F6.1	-2.34486	7.57212e-17	1.66019e-15
CDC25B	1.31011	7.61584e-17	1.66873e-15
FAM189A2	-2.62248	7.62735e-17	1.6702e-15
CMYA5	-3.81453	7.80766e-17	1.70789e-15
C5orf46	-3.07841	7.80929e-17	1.70789e-15
RP11-963H4.3	-3.08906	7.97875e-17	1.74385e-15
CTTNBP2	-2.81698	8.10569e-17	1.77049e-15
IGF2BP2-AS1	2.99238	8.13851e-17	1.77654e-15
ALDH1L1	-3.2795	8.27928e-17	1.80614e-15
RP6-91H8.3	3.78715	8.28691e-17	1.80667e-15
ITPR1	-1.40366	8.41939e-17	1.8344e-15
NAGS	1.5509	8.48544e-17	1.84764e-15
EPB41L4A-AS2	-1.71965	8.521e-17	1.85422e-15
C17orf53	1.28621	8.64986e-17	1.88109e-15
RP11-106M7.1	-3.78597	8.66751e-17	1.88375e-15
KLHDC7A	-3.67643	8.79305e-17	1.90984e-15
XAF1	1.98718	8.92702e-17	1.93773e-15
ADRA1A	-3.73924	9.15105e-17	1.98454e-15
HIST1H2BK	1.60343	9.15409e-17	1.98454e-15
RP5-991G20.1	1.19007	9.32014e-17	2.01929e-15
RP11-691H4.4	4.25432	9.38189e-17	2.0314e-15
ARSG	-1.14705	9.45191e-17	2.04529e-15
GALNT18	1.17602	9.64839e-17	2.08651e-15
CBR3-AS1	-1.29084	9.65833e-17	2.08736e-15
PEX11A	-0.894772	9.81771e-17	2.12049e-15
CALCOCO1	-0.977827	9.87325e-17	2.13117e-15
BEX4	-1.91997	9.9512e-17	2.14666e-15
RTKN	0.985106	1.00132e-16	2.1587e-15
FRY	-1.98398	1.01083e-16	2.17785e-15
AC004988.1	3.02465	1.03196e-16	2.22201e-15
RP11-6N17.4	-1.29356	1.07031e-16	2.30315e-15
DUSP3	-0.74893	1.0727e-16	2.30686e-15
RP11-521B24.4	1.44831	1.0736e-16	2.30738e-15
SLC22A20	2.74274	1.08146e-16	2.32284e-15
DPT	-2.56161	1.08235e-16	2.32331e-15
SMPD2	-1.04388	1.08498e-16	2.32753e-15
CTD-3064M3.4	-3.30408	1.10743e-16	2.37422e-15
RERG	-2.24554	1.11073e-16	2.37984e-15
IBTK	-0.706211	1.14239e-16	2.44616e-15
PADI2	-3.19421	1.14751e-16	2.45561e-15
GORASP1	-0.563853	1.15031e-16	2.46009e-15
AKTIP	-0.825572	1.15356e-16	2.46553e-15
PADI1	-3.10338	1.15855e-16	2.47467e-15
RP11-78C3.1	5.05129	1.16159e-16	2.47965e-15
RP11-16N11.2	-2.13504	1.20109e-16	2.5624e-15
ACSS2	-1.01237	1.20394e-16	2.56691e-15
APBB1	-1.69447	1.20504e-16	2.56768e-15
CH17-472G23.4	-2.17332	1.21145e-16	2.57977e-15
MASTL	0.930573	1.21545e-16	2.58669e-15
HERC5	1.88927	1.2193e-16	2.59331e-15
GPR12	-5.44734	1.24836e-16	2.6535e-15
GMNN	1.1029	1.27042e-16	2.69874e-15
CBX7	-1.51579	1.28236e-16	2.72138e-15
MYBL1	1.3592	1.28264e-16	2.72138e-15
CXCL11	3.52742	1.28477e-16	2.72422e-15
PRKAR2A	-0.872622	1.33389e-16	2.82667e-15
STRADB	-1.07615	1.33547e-16	2.82829e-15
SOX17	-1.72394	1.37904e-16	2.91879e-15
WDR53	0.889929	1.39879e-16	2.9588e-15
PLOD2	1.58371	1.40947e-16	2.97957e-15
KBTBD13	-5.07894	1.41559e-16	2.99068e-15
SNX31	-3.21011	1.42659e-16	3.01211e-15
PPP1R36	-1.77978	1.43613e-16	3.0304e-15
NCBP2	0.76664	1.45124e-16	3.06043e-15
MCM7	1.12054	1.47052e-16	3.09921e-15
SAA2	-3.11283	1.47253e-16	3.10158e-15
CGB7	1.82643	1.48576e-16	3.12755e-15
RP11-625H11.2	4.82034	1.49242e-16	3.13968e-15
KLHL14	-2.54293	1.52254e-16	3.2011e-15
C2orf54	-2.69851	1.54073e-16	3.2374e-15
MC5R	-4.40133	1.54488e-16	3.24415e-15
SYNGR1	-1.9119	1.59388e-16	3.34503e-15
GALNTL6	-2.78647	1.65984e-16	3.48137e-15
GRB14	-2.76973	1.66474e-16	3.48954e-15
CHST9	-4.87727	1.67282e-16	3.50436e-15
OR10Y1P	4.37794	1.67573e-16	3.50836e-15
LIMCH1	-2.27497	1.69852e-16	3.55393e-15
ZMYND10	-2.12369	1.70333e-16	3.56186e-15
NNAT	-2.06427	1.70436e-16	3.56186e-15
ARHGAP6	-1.72264	1.71078e-16	3.57313e-15
SELK	-0.873706	1.72949e-16	3.61005e-15
LINC00443	-4.52144	1.7353e-16	3.62e-15
NCOA1	-1.01955	1.73635e-16	3.62003e-15
DSN1	1.05226	1.74176e-16	3.62914e-15
AC073283.4	-2.38316	1.79875e-16	3.74564e-15
NAV1	1.25643	1.81153e-16	3.76999e-15
AQP5	-4.42197	1.81275e-16	3.77029e-15
NUSAP1	1.23747	1.81494e-16	3.77033e-15
RP11-568J23.8	2.20779	1.81481e-16	3.77033e-15
ANGPTL5	-4.08194	1.81646e-16	3.77125e-15
NCAPD2	1.1651	1.82091e-16	3.77823e-15
NKX6-1	2.96093	1.83284e-16	3.80072e-15
RP11-255P5.3	-6.74476	1.8648e-16	3.8647e-15
RNF125	-1.41254	1.89068e-16	3.91599e-15
RP11-93B14.9	-1.73188	1.89513e-16	3.92288e-15
FAM111A	0.915916	1.92727e-16	3.98703e-15
HHATL-AS1	-3.59419	1.93211e-16	3.99467e-15
EIF4B	-0.722626	1.97173e-16	4.07417e-15
DCLRE1B	0.871659	2.02037e-16	4.16724e-15
LRRC2	-3.68069	2.01899e-16	4.16724e-15
CLVS1	-2.30779	2.02018e-16	4.16724e-15
ARL1	-0.650349	2.03012e-16	4.18489e-15
CYP4B1	-3.57263	2.07011e-16	4.26479e-15
AC011738.4	2.45447	2.08623e-16	4.29547e-15
CFAP46	-2.6857	2.13029e-16	4.38358e-15
FXYD2	-3.69468	2.18139e-16	4.48609e-15
SIGLEC12	2.82299	2.20278e-16	4.52739e-15
DCAF15	0.612508	2.21861e-16	4.55724e-15
SIAE	-1.15064	2.22137e-16	4.56022e-15
THSD4	-1.56999	2.23023e-16	4.57572e-15
HBB	-3.18614	2.24749e-16	4.60842e-15
SLC19A3	-2.12076	2.25437e-16	4.6198e-15
NKX3-1	-1.93546	2.29682e-16	4.70401e-15
LINC00551	-3.38735	2.31525e-16	4.73898e-15
RSPO3	-2.41476	2.33706e-16	4.78082e-15
AC024592.9	-3.02873	2.40175e-16	4.91026e-15
TRPA1	2.49093	2.43526e-16	4.97585e-15
SLC18B1	-0.932977	2.44965e-16	4.99942e-15
FOXL1	2.22795	2.4511e-16	4.99942e-15
KRT35	-4.15199	2.44971e-16	4.99942e-15
MYL6B	-1.39602	2.5239e-16	5.14488e-15
NCAPG2	1.02701	2.56093e-16	5.21732e-15
GSTM5	-2.11641	2.56385e-16	5.22021e-15
LINC01426	2.35511	2.603e-16	5.29682e-15
RP11-413E6.1	-2.04854	2.61685e-16	5.3219e-15
ACADL	-3.19436	2.6931e-16	5.47377e-15
MGAT4A	-1.48823	2.69836e-16	5.48127e-15
PARN	0.535367	2.71416e-16	5.51013e-15
TTC39A-AS1	-2.64419	2.72096e-16	5.52073e-15
USP19	-0.650898	2.73725e-16	5.55054e-15
CMAHP	-1.68668	2.8143e-16	5.70347e-15
C3orf18	-1.5965	2.82129e-16	5.71431e-15
SPNS3	-1.81564	2.82395e-16	5.71637e-15
C9orf135	-5.86443	2.87569e-16	5.81772e-15
RP11-109M17.2	4.30025	2.96886e-16	6.00271e-15
TMEM138	0.786016	2.97128e-16	6.00413e-15
CIT	1.21661	2.97566e-16	6.00949e-15
KIF11	1.08793	3.04214e-16	6.14019e-15
CSPG4	2.07794	3.07692e-16	6.20678e-15
BRCA2	1.26437	3.12267e-16	6.29542e-15
TMEM44	1.2388	3.20137e-16	6.45035e-15
HLF	-2.67085	3.21832e-16	6.48075e-15
APOL1	1.99472	3.2404e-16	6.52145e-15
KIAA1211L	-1.67598	3.25039e-16	6.53776e-15
RP11-486M23.1	-3.16994	3.27375e-16	6.58095e-15
CPT2	-0.665291	3.40793e-16	6.84672e-15
GLP1R	-2.60642	3.43355e-16	6.89422e-15
SLC16A7	-2.0996	3.52878e-16	7.07728e-15
AC009948.5	0.998284	3.52872e-16	7.07728e-15
INTS8	0.654109	3.59854e-16	7.21302e-15
KCNJ11	-2.68718	3.60939e-16	7.23061e-15
DGAT2	-2.0955	3.68567e-16	7.37494e-15
ALDH3A2	-1.04386	3.68399e-16	7.37494e-15
EMC1	0.723355	3.82456e-16	7.64846e-15
MMS22L	1.00432	3.84702e-16	7.68896e-15
RGS19	0.808456	3.90546e-16	7.80128e-15
BBOX1-AS1	1.96167	3.94572e-16	7.87719e-15
TRIP10	-1.03691	4.00607e-16	7.99308e-15
RP11-486A14.2	-2.47346	4.09045e-16	8.15677e-15
HPGD	-2.68552	4.15184e-16	8.27445e-15
HOXB6	2.33999	4.16088e-16	8.28771e-15
IFIT1	2.30579	4.1683e-16	8.29775e-15
CHAD	-3.08697	4.26932e-16	8.494e-15
COL6A3	2.29087	4.29761e-16	8.5454e-15
IFIT2	2.2597	4.37665e-16	8.69759e-15
DLX6	2.61269	4.42991e-16	8.79841e-15
PAQR8	-1.50894	4.46722e-16	8.86746e-15
RSAD1	-0.771492	4.50948e-16	8.94625e-15
RASD1	-2.13437	4.68529e-16	9.28974e-15
CTC-241F20.4	3.85303	4.83576e-16	9.58261e-15
KRT16P6	3.24313	4.83864e-16	9.58287e-15
TAF1A	0.985583	4.85047e-16	9.60085e-15
POLD1	0.907316	4.85426e-16	9.60288e-15
ADAR	0.808117	4.9534e-16	9.79345e-15
EHD2	1.12234	5.07418e-16	1.00265e-14
SLC19A1	1.14824	5.09028e-16	1.00527e-14
LINC01132	-1.33373	5.15607e-16	1.01768e-14
ACTL6A	0.977665	5.20915e-16	1.02699e-14
CERCAM	1.61944	5.20775e-16	1.02699e-14
SERPINA10	3.40821	5.2162e-16	1.0278e-14
SVILP1	-1.65619	5.27853e-16	1.0395e-14
SIK2	-0.886576	5.28529e-16	1.04024e-14
NUDCD1	0.915826	5.31672e-16	1.04583e-14
RNU6-415P	-1.53406	5.4543e-16	1.07229e-14
IL6ST	-1.05776	5.55616e-16	1.0917e-14
CDKN2A	3.2321	5.6789e-16	1.11519e-14
TXNDC12	0.647939	5.70375e-16	1.11943e-14
SRD5A2	-2.63839	5.73758e-16	1.12544e-14
NPBWR1	3.22843	6.03233e-16	1.18259e-14
SCHIP1	-1.81276	6.06426e-16	1.18818e-14
RP11-8L2.1	3.30953	6.09557e-16	1.19364e-14
RFWD3	0.841717	6.15106e-16	1.20348e-14
SKA2	0.842608	6.15271e-16	1.20348e-14
CCDC110	-2.12792	6.16214e-16	1.20464e-14
LINC01356	2.64231	6.1789e-16	1.20724e-14
DLAT	-0.792758	6.20059e-16	1.2108e-14
PDE12	-0.731332	6.29733e-16	1.229e-14
VTA1P1	5.99711	6.3709e-16	1.24266e-14
RPN1	0.628745	6.52678e-16	1.27236e-14
ANXA1	-1.86422	6.55424e-16	1.27699e-14
LINC00519	2.25213	6.59542e-16	1.2843e-14
LRRFIP2	-0.765228	6.66484e-16	1.29709e-14
TGM7	-4.54176	6.72626e-16	1.30831e-14
AQP1	-1.51735	6.73637e-16	1.30955e-14
CTC-458A3.1	2.85217	6.78425e-16	1.31812e-14
PEX19	-0.533851	6.84861e-16	1.32988e-14
C1QTNF9B-AS1	-1.66548	6.85824e-16	1.33101e-14
DTNA	-2.67858	6.8653e-16	1.33164e-14
AK9	-1.11348	6.90038e-16	1.3377e-14
AGTRAP	1.15208	7.06214e-16	1.36829e-14
RBP1	1.9012	7.1858e-16	1.39148e-14
CTNNA3	-3.77156	7.19927e-16	1.39331e-14
FBXL6	1.13776	7.2408e-16	1.40057e-14
TNFRSF12A	1.40567	7.52204e-16	1.45416e-14
RP1-8B1.4	-3.72173	7.56003e-16	1.4607e-14
SLC22A1	2.88589	7.8335e-16	1.5127e-14
NETO1	3.48364	7.84167e-16	1.51343e-14
PCED1B	1.216	7.94326e-16	1.53219e-14
RP11-84A19.3	3.26659	7.96114e-16	1.53479e-14
TMEM100	-2.47945	8.10856e-16	1.56234e-14
LINC00973	4.67545	8.40309e-16	1.6182e-14
POLA2	0.946927	8.53008e-16	1.64175e-14
ANKRD53	-1.80699	8.62584e-16	1.65897e-14
LINC00643	-4.12948	8.62911e-16	1.65897e-14
MYH11	-2.88206	8.74873e-16	1.68104e-14
HTR2C	4.83267	8.86499e-16	1.70244e-14
AC091814.3	2.8828	9.82488e-16	1.88574e-14
LINC00492	-2.93508	9.91257e-16	1.90152e-14
RP11-439M11.1	2.92986	1.00335e-15	1.92366e-14
TRIM59	1.12428	1.01052e-15	1.93634e-14
DNAJB11	0.824812	1.02935e-15	1.97133e-14
ATP6V0E2	-1.88227	1.04428e-15	1.99884e-14
HIST1H1D	2.5423	1.05777e-15	2.02354e-14
B3GALT1	-3.4012	1.11116e-15	2.1245e-14
TMEM233	-2.39794	1.11576e-15	2.13213e-14
CLEC4GP1	-3.14331	1.11896e-15	2.13706e-14
CKS2	1.34715	1.13704e-15	2.17041e-14
RP3-460G2.2	2.85278	1.15007e-15	2.19407e-14
PTBP1P	-2.00075	1.15283e-15	2.19814e-14
GPRASP2	-1.20969	1.15922e-15	2.20911e-14
LA16c-380A1.1	-2.47927	1.17464e-15	2.23727e-14
SRL	-3.71055	1.17999e-15	2.24624e-14
TXLNB	-3.22412	1.18993e-15	2.26392e-14
MYOM2	-3.13362	1.19522e-15	2.27248e-14
STK10	0.960721	1.19573e-15	2.27248e-14
NDUFS2	-0.669131	1.19805e-15	2.27563e-14
EGF	-2.64001	1.21519e-15	2.30694e-14
SCN1B	-2.36022	1.22178e-15	2.31819e-14
DERL1	0.584604	1.22284e-15	2.31894e-14
IPO9	0.626154	1.2314e-15	2.33389e-14
C9orf24	-2.38369	1.23385e-15	2.33726e-14
CA13	-1.63772	1.23581e-15	2.33971e-14
VWA5A	-1.50748	1.2462e-15	2.35809e-14
GDPD2	3.03562	1.25674e-15	2.37674e-14
PIK3R1	-1.48866	1.26468e-15	2.39004e-14
ACSL1	-1.28144	1.26514e-15	2.39004e-14
DUSP13	-3.44667	1.26855e-15	2.39518e-14
ABHD14B	-1.03007	1.28072e-15	2.41685e-14
ATP1A2	-4.07437	1.29322e-15	2.43912e-14
IFI44L	2.28449	1.29777e-15	2.44637e-14
LRFN4	1.3605	1.30886e-15	2.46594e-14
NCF2	1.33259	1.31411e-15	2.4745e-14
CDKN2AIP	-0.852076	1.33198e-15	2.50679e-14
RCHY1	-0.758414	1.36118e-15	2.56035e-14
ADAM10	0.831339	1.37785e-15	2.58926e-14
RP11-493L12.6	2.11957	1.37803e-15	2.58926e-14
CHN1	1.54363	1.3857e-15	2.60225e-14
SMAGP	-1.1371	1.38786e-15	2.60445e-14
MT1M	-2.3881	1.38836e-15	2.60445e-14
VWA2	-2.07749	1.42295e-15	2.66789e-14
FXYD4	-3.62215	1.42372e-15	2.66791e-14
CSN2	-6.51061	1.42761e-15	2.67375e-14
SLC3A2	1.01849	1.43771e-15	2.69122e-14
TEC	-1.52435	1.44905e-15	2.71098e-14
SAE1	0.620271	1.4571e-15	2.72459e-14
METTL21C	-5.49485	1.45892e-15	2.72652e-14
EN2	2.65638	1.48166e-15	2.76754e-14
PWAR6	-2.25149	1.48396e-15	2.77034e-14
MT-ND3	-1.38027	1.48545e-15	2.77164e-14
RBM20	-2.36099	1.50101e-15	2.79919e-14
TRH	-3.04163	1.51574e-15	2.82513e-14
FUT6	-3.33202	1.52537e-15	2.84097e-14
NTM	1.87797	1.52587e-15	2.84097e-14
GOLGA4	-0.970966	1.57189e-15	2.9251e-14
USP54	-1.21955	1.58391e-15	2.94589e-14
KLHDC7B	2.89701	1.60483e-15	2.98319e-14
NRIR	2.79401	1.61559e-15	3.0016e-14
IER5L	1.40364	1.64254e-15	3.05004e-14
CTD-2337I7.1	3.33603	1.6528e-15	3.06747e-14
PDGFD	-2.00257	1.66429e-15	3.08549e-14
DGCR6	-1.62859	1.66424e-15	3.08549e-14
RP11-120K18.2	3.39154	1.74321e-15	3.23009e-14
SCGB3A1	-5.00213	1.74647e-15	3.23441e-14
RP11-69L16.3	2.61137	1.78276e-15	3.29986e-14
CGB5	4.72455	1.80348e-15	3.33643e-14
PLEKHA6	-1.89888	1.81958e-15	3.36444e-14
SULF1	2.11139	1.83445e-15	3.39013e-14
MGST2	-1.04833	1.83831e-15	3.39547e-14
RP11-88G17.6	3.08307	1.85699e-15	3.42815e-14
LINC00911	3.79606	1.86636e-15	3.44362e-14
C15orf62	-2.01551	1.9478e-15	3.59198e-14
UBE2Z	0.495212	1.96996e-15	3.63093e-14
CASC9	3.39667	2.00389e-15	3.69151e-14
RBPMS-AS1	-2.32487	2.01123e-15	3.70307e-14
RPUSD4	-0.803842	2.01478e-15	3.70764e-14
FILIP1	-2.37631	2.0227e-15	3.72025e-14
RNF150	-2.65819	2.0323e-15	3.73594e-14
ZNF677	-1.91826	2.0367e-15	3.74205e-14
CEP72	1.0933	2.04198e-15	3.74976e-14
RP11-530N7.2	2.7357	2.08676e-15	3.82997e-14
AC137932.6	-1.80283	2.1436e-15	3.93224e-14
LZTS3	-1.66788	2.14852e-15	3.93919e-14
GPR153	1.4108	2.17902e-15	3.993e-14
RP3-405J10.3	1.9036	2.19818e-15	4.02598e-14
DNAI1	-3.55419	2.20151e-15	4.02997e-14
TTYH1	-2.18666	2.21182e-15	4.04671e-14
ANO10	-0.887849	2.21827e-15	4.05638e-14
C6orf183	2.41249	2.25606e-15	4.12331e-14
PRNP	1.18594	2.2905e-15	4.18407e-14
DLK1	-5.07319	2.30074e-15	4.20056e-14
FZD6	1.15884	2.30557e-15	4.20719e-14
ANO5	-3.43859	2.31378e-15	4.21996e-14
OLFML2A	1.63159	2.35863e-15	4.2995e-14
MAP6	-2.21491	2.36879e-15	4.31576e-14
SPARC	1.84592	2.37129e-15	4.31806e-14
TACC2	-1.12011	2.46293e-15	4.48258e-14
PLEKHG4B	2.31495	2.4885e-15	4.52676e-14
SMARCD1	0.578472	2.50428e-15	4.55308e-14
SHC1	0.932318	2.52663e-15	4.58893e-14
FBXO40	-5.02218	2.52534e-15	4.58893e-14
LYRM5	-0.974948	2.52823e-15	4.58944e-14
ART4	-2.70315	2.56438e-15	4.65263e-14
RP11-575F12.3	2.37515	2.59734e-15	4.70999e-14
RP11-679I18.4	4.37201	2.64702e-15	4.79756e-14
SLC7A8	1.75034	2.65569e-15	4.81077e-14
ALG1L	1.73124	2.65948e-15	4.81513e-14
DDO	-2.06258	2.66245e-15	4.81801e-14
TH	3.53394	2.67725e-15	4.84228e-14
SFXN3	1.09715	2.75897e-15	4.98749e-14
BEND6	1.57453	2.79698e-15	5.05358e-14
HOXC13-AS	2.23458	2.80101e-15	5.05824e-14
ITGA11	2.41758	2.84559e-15	5.13607e-14
RP11-180N14.1	-2.31751	2.86449e-15	5.16752e-14
IL17RC	-0.873573	2.87002e-15	5.1748e-14
PPIL6	-1.54704	2.91831e-15	5.25916e-14
BUB3	0.621451	2.93161e-15	5.28039e-14
ARHGAP11B	1.19574	2.93795e-15	5.28908e-14
PIK3CD	1.21669	2.94609e-15	5.30098e-14
SYT16	2.83661	2.94847e-15	5.30252e-14
SOCS1	1.44448	2.95394e-15	5.30961e-14
CALU	1.03172	2.96732e-15	5.33092e-14
MANSC1	-1.7267	2.98791e-15	5.36514e-14
PAFAH2	-0.684611	3.01602e-15	5.41282e-14
KRT40	-4.1235	3.05083e-15	5.47247e-14
ETV1	-2.08386	3.05813e-15	5.48275e-14
RP11-380D23.1	-4.11831	3.10154e-15	5.55771e-14
TMEM213	-6.06923	3.1789e-15	5.69048e-14
HSD52	-3.39864	3.17768e-15	5.69048e-14
ACAN	2.18319	3.18519e-15	5.6988e-14
BPIFB1	-5.90556	3.20858e-15	5.7377e-14
CCM2	1.1397	3.27485e-15	5.85321e-14
TRIM52-AS1	-1.19185	3.34962e-15	5.98378e-14
LTBP1	1.67039	3.35306e-15	5.98685e-14
MYO5C	-2.11784	3.39162e-15	6.05259e-14
DLX2-AS1	3.13728	3.42816e-15	6.11467e-14
TSPAN3	-0.755302	3.48082e-15	6.20542e-14
FAM86JP	1.13578	3.53015e-15	6.29014e-14
PDZK1	2.67988	3.54538e-15	6.31403e-14
RP11-197K6.1	5.61626	3.58646e-15	6.38394e-14
AADAC	-3.41906	3.59752e-15	6.40034e-14
SPDEF	-3.73986	3.63835e-15	6.46968e-14
PRKCDBP	1.53287	3.78432e-15	6.72581e-14
SLC34A2	-4.35965	3.79947e-15	6.74929e-14
RP11-379B18.5	1.69268	3.80624e-15	6.75786e-14
SPINK5	-2.86462	3.81892e-15	6.77694e-14
L3HYPDH	1.06862	3.85262e-15	6.83324e-14
PALMD	-1.33421	3.86722e-15	6.85565e-14
CTD-2380F24.1	-2.91689	3.87707e-15	6.86962e-14
CRHR2	-2.38361	3.89194e-15	6.89245e-14
LINC00271	-1.51707	3.9135e-15	6.92711e-14
RP11-307C19.2	-3.63389	3.94858e-15	6.98565e-14
RP11-493L12.3	3.02611	4.06e-15	7.17912e-14
CRYL1	-1.1336	4.10637e-15	7.25744e-14
DDX58	1.75364	4.11576e-15	7.27034e-14
CBLB	1.00316	4.11898e-15	7.27234e-14
ANXA10	3.56139	4.16799e-15	7.35514e-14
RNF216P1	0.712037	4.17435e-15	7.36262e-14
TRPC4	1.74923	4.23175e-15	7.46009e-14
RP11-178C3.2	-1.43441	4.24451e-15	7.4788e-14
CTC-327F10.4	-3.24014	4.28149e-15	7.54015e-14
RP11-540A21.2	1.38353	4.28838e-15	7.54846e-14
CDH3	1.4357	4.33576e-15	7.62801e-14
C20orf141	3.90878	4.35482e-15	7.65767e-14
GPR19	1.90319	4.36141e-15	7.66538e-14
AKAP1	-0.883238	4.38082e-15	7.6956e-14
YBX3	-0.920379	4.43615e-15	7.78887e-14
KRTAP3-1	-6.07554	4.51476e-15	7.9229e-14
CTC-548K16.1	2.60899	4.5218e-15	7.93126e-14
ECH1	-0.943449	4.57456e-15	8.01976e-14
GGT6	-1.96567	4.60852e-15	8.07524e-14
ELFN1-AS1	4.27185	4.62239e-15	8.09545e-14
MRPL45P1	4.33727	4.68555e-15	8.20195e-14
MYO7B	3.03117	4.72045e-15	8.25888e-14
HIST1H2BD	1.50405	4.73913e-15	8.2874e-14
PDCD1LG2	1.90319	4.75419e-15	8.30957e-14
RP11-245G13.2	-3.20193	4.7578e-15	8.31171e-14
HSP90B1	0.737985	4.84737e-15	8.46393e-14
FLJ41941	-2.91576	4.87541e-15	8.50862e-14
C4orf19	-2.8662	4.94125e-15	8.61921e-14
CAMK2A	-2.67825	4.95272e-15	8.63257e-14
MYO9B	0.685173	4.95387e-15	8.63257e-14
ZNF540	-1.62612	4.97938e-15	8.67269e-14
[truncated: 15,509 more rows]
