# Supplementary material for: Mechanism of Astragaloside-Brucea javanica oil nanoemulsion against oral squamous cell carcinoma through CDK1/MTFR2: Network pharmacology, bioinformatics, and experimental studies
Source: PLoS One. 2025 Aug 1;20(8):e0329622. doi: 10.1371/journal.pone.0329622 (PMC12316279; doi:10.1371/journal.pone.0329622)
Supplement: S6 Table — (XLS) [file pone.0329622.s008.xls]

## Sheet: FC-GSEA文件
	logFC	pvalue
ACTB	0.941534	3.92614e-43
USP2	-1.33798	1.7083e-41
CCDC64B	-1.51342	3.53092e-40
TUBB	0.834914	5.71706e-40
LYNX1	-2.24191	2.07206e-39
RNF222	-1.44732	1.3169e-37
TMEM194A	0.788242	4.56512e-37
KIF4A	0.963776	6.7247e-37
CDCA8	1.04126	6.94786e-37
GAPDH	0.990541	7.96396e-37
FOXM1	1.20473	9.82097e-37
TOM1	-0.736693	2.62987e-36
TOP2A	1.20775	3.49566e-36
KRT78	-2.81149	3.76186e-36
ACAA1	-0.696924	4.3101e-36
GTSE1	0.832199	5.99356e-36
MAPK3	-0.652768	7.90127e-36
BUB1	0.860406	1.14186e-35
ENDOU	-2.05325	1.61734e-35
HOPX	-1.95271	1.77692e-35
TPX2	1.20601	1.98372e-35
NEK2	0.956971	2.94164e-35
SPAG5	0.900403	3.84899e-35
ARHGEF10L	-0.825057	6.56657e-35
SLURP1	-3.36204	7.84122e-35
CENPF	0.967162	7.86865e-35
CENPO	0.581331	9.67332e-35
GDPD3	-1.56286	1.3435e-34
KIF18B	0.878649	1.47218e-34
DTL	0.90919	1.67694e-34
MSH6	0.605753	1.69793e-34
SPNS2	-1.47113	1.70662e-34
NCAPH	0.895775	1.93216e-34
VSIG10L	-1.91266	2.25061e-34
ATAD2	0.945233	3.84793e-34
PRSS27	-1.88391	4.62323e-34
MCM2	1.09929	5.21531e-34
EXO1	0.790227	6.3351e-34
SPINK7	-2.83012	6.79366e-34
RASAL1	-1.20022	7.66802e-34
ENO1	0.777789	3.21647e-33
TAGLN2	0.705067	3.44535e-33
KIF2C	1.01304	4.02332e-33
UBE2T	1.0051	7.85696e-33
BUB1B	0.855829	1.33749e-32
HJURP	0.909631	1.47572e-32
RAD51AP1	0.902329	1.51641e-32
TMEM125	-1.13546	2.21829e-32
KIF23	0.836127	2.24543e-32
IPO9	0.46313	3.10648e-32
TGM5	-1.27534	3.18254e-32
UBE2C	1.18391	4.48275e-32
CLIC3	-1.95744	4.53952e-32
TM7SF2	-1.44761	5.49654e-32
TK1	1.1018	9.47066e-32
NLRX1	-0.973916	1.15244e-31
HSP90AB1	0.770057	1.17375e-31
TIMELESS	0.739018	1.38397e-31
FAM46B	-1.81733	1.66416e-31
IQGAP3	0.830132	3.01213e-31
NCAPD2	0.894518	3.79233e-31
ECT2	0.945969	3.87514e-31
KIAA1524	0.739143	4.22994e-31
CEP55	1.06619	9.03442e-31
CLDN17	-1.74216	1.16259e-30
FAM25A	-2.88386	1.50886e-30
BNIPL	-1.6283	1.60463e-30
AURKA	0.950369	1.63696e-30
MCM7	0.913136	2.01416e-30
SPINK5	-2.54026	2.64428e-30
TUBA1B	0.86629	2.93113e-30
GFOD2	-0.626922	3.8577e-30
ATP6V0A1	-0.541209	5.6012e-30
VSIG8	-2.07046	6.41329e-30
TMSB10	1.0892	1.8026e-29
H2AFZ	0.737556	2.07829e-29
CKAP2L	0.821256	2.14085e-29
KIF20A	0.98403	2.16725e-29
PLK1	0.976458	2.18153e-29
EME1	0.573302	3.32609e-29
NUF2	0.856583	3.48624e-29
DEFB1	-2.24002	3.92269e-29
KPRP	-2.02073	4.0729e-29
CCNA2	0.957501	4.83778e-29
RAD54L	0.705327	5.39529e-29
CD164L2	-0.957666	6.70837e-29
CRCT1	-2.89408	6.91257e-29
E2F7	0.760496	7.47796e-29
FAM64A	0.872297	7.8079e-29
ANLN	1.09047	9.46504e-29
DLGAP5	0.912339	9.48331e-29
KIFC1	0.901369	1.4534e-28
DHRS1	-1.03823	1.50026e-28
CDK2	0.583026	1.99121e-28
WDHD1	0.680739	2.00091e-28
STMN1	0.911622	2.07164e-28
HIGD1A	-0.789562	2.11276e-28
CDCA5	0.96727	2.24225e-28
KNTC1	0.559504	2.65792e-28
MYBL2	1.12932	3.44632e-28
EPGN	-1.99768	3.61701e-28
PRC1	0.843199	4.97487e-28
MPZL3	-0.986881	5.23412e-28
ASPM	0.743123	6.12337e-28
TRIP13	0.955994	6.51374e-28
WHSC1	0.591447	6.54995e-28
FANCI	0.773878	6.62398e-28
KIF14	0.685202	8.99385e-28
CALR	0.646901	9.36149e-28
CDC6	0.849756	1.53354e-27
SPRR2B	-3.22892	1.6602e-27
EPS8L1	-1.29286	1.71249e-27
MDC1	0.483221	1.8493e-27
MCM6	0.744088	2.08838e-27
SULT2B1	-1.97505	2.11965e-27
CENPI	0.56148	2.29215e-27
KPNA2	0.806898	2.30371e-27
ARL6IP1	0.567152	2.46382e-27
RFC4	0.904566	2.50336e-27
CDK1	0.881074	2.50573e-27
ZWINT	0.839603	2.58377e-27
CCNB2	0.913836	4.62034e-27
TUBB2A	-1.26488	4.95757e-27
CDK4	0.570021	5.10442e-27
CENPA	0.823207	5.36923e-27
RAET1E	-1.3948	5.82739e-27
DUSP22	-0.551928	6.13446e-27
BRCA1	0.578489	7.96795e-27
ACTL6A	0.746056	9.39358e-27
UHRF1	0.815395	1.13443e-26
ARHGAP11A	0.711892	1.42317e-26
STIL	0.606643	1.43317e-26
TTC39A	-0.743374	2.11674e-26
SDR9C7	-1.95661	2.15824e-26
NUSAP1	0.949229	2.22717e-26
MCM3	0.72003	2.36082e-26
HSP90B1	0.664679	2.6199e-26
SCEL	-2.01673	2.79044e-26
CIT	0.615728	2.79458e-26
KAT2B	-0.849276	3.49729e-26
C6orf132	-1.05219	3.78852e-26
ASF1B	0.911912	4.02019e-26
EXPH5	-0.733568	4.04666e-26
CXCR2	-1.01591	4.23178e-26
TGM3	-3.43248	5.89497e-26
XPO1	0.414768	6.28941e-26
CKS1B	0.829644	6.62838e-26
NDC80	0.856632	6.70755e-26
ACTG1	0.703549	6.83588e-26
PLK4	0.615986	7.77398e-26
KIF18A	0.66759	8.55921e-26
ANKRD35	-1.28188	1.0051e-25
MCM4	0.801435	1.05602e-25
MAD2L1	0.755449	1.11206e-25
SMC4	0.896516	1.28933e-25
RDH12	-1.74328	1.32576e-25
TTK	0.725019	1.42018e-25
CDKN3	0.854587	1.42392e-25
KLK12	-2.29661	1.70695e-25
TROAP	0.812901	2.03112e-25
FBXO5	0.549764	2.26425e-25
DSCC1	0.671909	2.37738e-25
CNFN	-2.61821	2.84069e-25
CBX1	0.593634	2.96863e-25
HMMR	0.816893	3.80342e-25
SMC2	0.701284	3.91511e-25
SASH1	-0.984483	4.10259e-25
TOLLIP	-0.563144	4.14183e-25
CBX3	0.570845	4.63744e-25
NCAPG2	0.630696	4.78815e-25
FTL	1.20449	5.17631e-25
TMEM184A	-1.02073	5.89229e-25
WFDC12	-2.3633	7.13192e-25
RNF39	-1.16942	7.57993e-25
RABGGTA	-0.615454	7.63964e-25
LIPM	-0.838365	8.06045e-25
PDIA4	0.697149	8.44819e-25
BIRC5	0.953572	8.91927e-25
AURKB	0.999649	9.17329e-25
PLEKHM1	-0.590076	9.28246e-25
MUC15	-1.39408	1.11509e-24
PRIM2	0.529966	1.28503e-24
HSP90AA1	0.695878	1.37793e-24
NCCRP1	-2.16459	1.49913e-24
KIF11	0.760355	1.60316e-24
C1orf112	0.454635	1.72275e-24
ANO10	-0.541612	1.83911e-24
PLCD1	-0.9386	1.93979e-24
SDCBP2	-1.31328	2.28993e-24
BSPRY	-1.36005	2.42977e-24
CLSPN	0.657577	2.79813e-24
CENPE	0.623986	2.99238e-24
MSH2	0.520667	3.05768e-24
PLA2G3	-1.46453	3.0727e-24
SLC5A1	-1.31602	3.15214e-24
SAE1	0.457866	3.46893e-24
RACGAP1	0.693565	4.05048e-24
C11orf84	0.692615	4.07896e-24
LMNB1	0.819136	4.12531e-24
PARP1	0.540309	4.42181e-24
CDC45	0.885616	4.69436e-24
DEPDC1	0.646099	5.05827e-24
C2orf54	-1.68382	5.69641e-24
PLA2G4F	-1.18198	6.54301e-24
CYP4F22	-1.7251	7.08309e-24
BLNK	-0.996344	7.15113e-24
RAB11A	-0.552403	8.7703e-24
STX19	-0.86487	9.94042e-24
CASC5	0.566246	1.09714e-23
CENPL	0.454695	1.16444e-23
C2CD2L	-0.378166	1.19613e-23
CDC25C	0.605757	1.22544e-23
CCNB1	0.917678	1.30079e-23
DSG2	1.09241	1.42215e-23
KLK11	-1.76117	1.43488e-23
SMAP1	-0.398826	1.72878e-23
GSG2	0.519686	1.76073e-23
SGOL2	0.536156	1.84508e-23
TOPBP1	0.628918	1.96589e-23
XRCC2	0.497235	2.3373e-23
PLA2G4D	-1.29076	2.60705e-23
SPC25	0.686446	2.61511e-23
KIF13B	-0.791668	2.63011e-23
DNA2	0.458431	2.74141e-23
CTNNBIP1	-0.671671	2.91784e-23
LYPD5	-1.44324	4.26616e-23
FAM63A	-0.64086	5.15489e-23
LCE3E	-2.54075	5.30309e-23
RFC3	0.610152	5.4494e-23
DMKN	-1.797	6.39134e-23
FAM3D	-1.92743	7.0116e-23
AIF1L	-1.16609	8.51128e-23
AKTIP	-0.443824	9.08739e-23
CDC20	1.00516	9.32319e-23
PTPLAD1	0.517284	1.07943e-22
CABLES2	0.46901	1.26244e-22
TTC22	-0.933093	1.30585e-22
LCE3A	-2.46377	1.50166e-22
TMPRSS13	-1.11034	1.67795e-22
ANP32E	0.577304	1.76871e-22
YBX1	0.537146	1.92827e-22
TCF19	0.727475	1.96649e-22
PLD2	-0.762236	2.12273e-22
HELLS	0.550992	2.24519e-22
CENPN	0.597712	2.33682e-22
PSMC3IP	0.531789	2.44531e-22
ACOX3	-0.565456	2.67024e-22
NDEL1	-0.683107	3.03089e-22
FEN1	0.711244	3.0831e-22
JOSD1	0.456705	3.37355e-22
CRNN	-3.33137	3.65861e-22
KRT80	-1.5436	3.78568e-22
GMPS	0.536297	3.83216e-22
KCNK6	-0.816771	3.9188e-22
ADAP2	-0.827911	4.22375e-22
CKS2	0.943913	5.57533e-22
KRT2	-1.68838	5.8307e-22
MCM8	0.486757	5.89111e-22
TYMS	0.826227	6.06301e-22
GANAB	0.611844	6.09556e-22
CCDC120	-0.717534	6.79688e-22
NCAPG	0.705127	7.32056e-22
METRNL	-0.8267	7.53808e-22
GAB1	-0.529889	9.97656e-22
ALOX12B	-1.92946	1.07205e-21
PRIM1	0.563444	1.10563e-21
LIN52	0.397836	1.19033e-21
MKI67	0.885786	1.35461e-21
ATP6V0D1	-0.456134	1.43013e-21
MCM10	0.615337	1.50205e-21
CDCA7L	0.59868	1.61337e-21
DEK	0.622336	1.61623e-21
DEFB4A	-2.54707	1.62736e-21
RAD21	0.586234	1.63355e-21
ETFDH	-0.567291	1.73031e-21
GAS7	-0.843097	1.85086e-21
HMGB2	0.798578	1.92399e-21
KIF15	0.526253	2.00145e-21
P4HA1	0.851695	2.11594e-21
NPEPPS	-0.568685	2.23333e-21
SMPDL3A	-0.7493	2.35652e-21
CYP2C18	-1.29149	2.36366e-21
CARD14	-0.6382	3.16049e-21
TMPO	0.597612	3.36145e-21
MCM5	0.678466	3.383e-21
FANCA	0.463634	3.59085e-21
LY6G6C	-1.97821	3.86961e-21
DEPDC1B	0.631652	4.2133e-21
PCDH1	-0.930305	4.44455e-21
DNMT1	0.615292	4.8536e-21
PLOD3	0.812807	4.99615e-21
TREX2	-1.06231	5.71942e-21
PALMD	-0.788822	5.87602e-21
MAPKAPK3	-0.6151	5.89126e-21
ANXA9	-1.01849	6.02022e-21
RNASEH2A	0.71246	6.22536e-21
GINS2	0.764143	7.47433e-21
CPEB4	-0.738757	8.38825e-21
SIAE	-0.549537	8.48271e-21
SKA1	0.663651	8.54319e-21
SET	0.50123	8.62352e-21
HOMER2	-0.709608	8.7521e-21
TRIM13	-0.349798	9.03916e-21
SMPD2	-0.591575	9.88089e-21
TGM1	-2.12734	1.00622e-20
MPZL2	-1.00016	1.09105e-20
PCNA	0.711594	1.15901e-20
CDCA3	0.666424	1.21823e-20
C10orf35	0.832703	1.31862e-20
GINS1	0.693498	1.32289e-20
RPN1	0.425022	1.32529e-20
ILF2	0.440663	1.38172e-20
IL17RC	-0.512313	1.39213e-20
ERCC6L	0.508887	1.43688e-20
GGT6	-1.20709	1.48073e-20
CDT1	0.78748	1.54692e-20
PSRC1	0.627367	1.63672e-20
ABLIM1	-0.976707	1.75502e-20
LTB4R2	-0.897368	1.81938e-20
SCNN1B	-1.31394	1.82208e-20
ODF2	0.452258	1.98149e-20
PDZK1IP1	-1.64346	2.03762e-20
DBF4	0.512661	2.16565e-20
TTC9	-1.07406	2.53688e-20
MASTL	0.533432	2.54238e-20
TRIM59	0.429131	2.5498e-20
POLQ	0.473994	2.9034e-20
RRM2	0.832564	3.43407e-20
RPTN	-1.84691	3.45585e-20
SPRR2F	-2.63583	3.5388e-20
RAD51	0.666191	3.75423e-20
DNAJC9	0.481188	3.76027e-20
ASPG	-0.869731	3.98464e-20
MAL	-2.60904	4.25667e-20
SGOL1	0.441236	4.28129e-20
MGLL	-0.989682	4.31231e-20
YEATS2	0.581599	4.34315e-20
PPT1	0.550271	4.89244e-20
PHLDB3	-0.704692	5.21831e-20
DPY19L1	0.557543	5.53254e-20
HNRNPA2B1	0.458774	5.92149e-20
KLHL5	0.6153	6.18167e-20
KLHL18	-0.432764	6.22031e-20
SLC39A2	-1.25889	6.38049e-20
HLTF	0.772186	6.397e-20
HSPA5	0.572447	6.57304e-20
SLC39A1	0.387333	6.94495e-20
SHCBP1	0.621083	6.9629e-20
RFC5	0.532077	7.4662e-20
PLOD2	0.936687	7.61229e-20
GSDMA	-1.58838	9.17524e-20
C17orf53	0.623431	9.89708e-20
GRHL1	-1.11908	1.04451e-19
DUOX1	-1.02083	1.08136e-19
TACC3	0.682372	1.12941e-19
FUT2	-1.03749	1.13492e-19
DDOST	0.426071	1.17651e-19
ATAD5	0.380247	1.22332e-19
CENPJ	0.432779	1.25728e-19
ALMS1	0.32791	1.33172e-19
PRR11	0.730681	1.44432e-19
SEPT11	0.621982	1.46091e-19
FUT3	-1.23921	1.56065e-19
CCNF	0.597796	1.5717e-19
ZWILCH	0.494507	1.71286e-19
E2F1	0.830318	1.76204e-19
TNFAIP8L3	-0.786189	2.29619e-19
BRIP1	0.441665	2.36826e-19
LLGL2	-0.732574	3.63368e-19
DSG1	-2.43009	4.15371e-19
PTPN9	0.336649	4.23505e-19
SMPD4	0.353579	4.62423e-19
NEIL3	0.561096	4.79822e-19
KHDRBS1	0.284646	5.31875e-19
TMEM40	-1.08976	5.51233e-19
TMEM45B	-1.50272	5.59214e-19
TXNDC12	0.393377	5.77976e-19
ATP10B	-0.770165	5.87944e-19
RAB25	-1.14876	5.9171e-19
PLA2G4E	-1.64002	8.31124e-19
HPS3	0.468225	9.32546e-19
KIF1C	-0.64057	9.61894e-19
C2orf44	0.331803	9.69303e-19
CDSN	-1.25972	1.008e-18
OSBPL2	-0.397564	1.0114e-18
PTK6	-1.03295	1.08614e-18
PDIA3	0.459705	1.09962e-18
PPL	-1.37186	1.11356e-18
SPTLC3	-0.708846	1.19126e-18
S100A11	0.599414	1.23221e-18
ANKRD22	-1.15955	1.23681e-18
C15orf62	-0.85522	1.36171e-18
NUP62	0.354945	1.40554e-18
PDLIM2	-0.609777	1.45449e-18
RBM12B	0.290039	1.50568e-18
RSRC1	0.465779	1.65244e-18
MELK	0.834553	1.68663e-18
ARL6IP6	0.480601	1.69843e-18
SPRR2C	-2.35798	1.81281e-18
SLPI	-1.58817	1.82698e-18
PPM1G	0.34454	1.85892e-18
LRRCC1	0.521678	1.90188e-18
SH3GLB2	-0.597779	1.92964e-18
OIP5	0.633614	1.98002e-18
SENP1	0.331178	2.10376e-18
HNRNPL	0.252095	2.16846e-18
QSOX2	0.506785	2.40777e-18
PKMYT1	0.770068	2.56661e-18
DSN1	0.579816	2.61777e-18
KLK13	-2.19881	2.62547e-18
RBL1	0.481649	2.91601e-18
POF1B	-1.51198	3.15767e-18
EVPL	-1.1337	3.37293e-18
RBMX	0.313985	3.7822e-18
MTHFR	-0.409592	3.7873e-18
PSMD2	0.562819	3.79743e-18
ULK3	-0.578824	3.85579e-18
NUCKS1	0.49399	4.23895e-18
MTHFD2	0.509634	4.3113e-18
HDGFRP3	0.436239	4.41382e-18
RNF208	-0.87411	4.45523e-18
MPP7	-0.801222	4.56487e-18
HMGN2	0.527637	4.85882e-18
PPFIBP2	-0.630576	5.1245e-18
BLM	0.465502	5.45986e-18
DHX9	0.391747	5.52514e-18
SLC1A5	0.574354	5.59447e-18
GINS4	0.529152	6.04338e-18
KLK7	-1.98718	6.21213e-18
GPT2	-0.8374	6.32503e-18
PTMA	0.535283	6.53005e-18
LIG1	0.518567	7.16868e-18
NUP155	0.461632	7.189e-18
MUC21	-1.95936	7.38003e-18
NUP107	0.498363	7.40129e-18
ZDHHC21	-0.665207	9.02208e-18
BARX2	-1.21908	9.4782e-18
R3HDM1	0.319411	1.00058e-17
RECQL4	0.751513	1.02172e-17
HSPD1	0.565317	1.04376e-17
PLEKHN1	-0.748604	1.33025e-17
NAPA	-0.44308	1.41563e-17
TAF1A	0.404733	1.45777e-17
THEM5	-1.36609	1.52715e-17
NONO	0.425428	1.64856e-17
PFN1	0.535477	1.68665e-17
PBK	0.767509	1.70193e-17
C4orf46	0.415484	1.7699e-17
FUBP1	0.38222	1.79781e-17
KRT23	-1.58289	1.80569e-17
RAB5A	-0.457462	1.83419e-17
ALS2CL	-0.844415	1.87239e-17
ENO2	1.04183	1.89365e-17
SKA3	0.597377	2.01745e-17
LIN9	0.383602	2.02144e-17
PTGES3	0.365957	2.05313e-17
PDIA5	0.551375	2.08069e-17
RFC2	0.455508	2.12625e-17
C1orf116	-0.969758	2.21924e-17
STX12	-0.404682	2.2876e-17
SLC20A1	0.607322	2.30778e-17
NSL1	0.355411	2.40126e-17
BFAR	0.358231	2.76091e-17
CDCA2	0.619645	2.76154e-17
CPEB2	-0.712824	2.86447e-17
XYLT2	0.482856	2.91577e-17
POFUT1	0.464885	2.96998e-17
KCNK7	-1.07097	3.11502e-17
LIPK	-0.890364	3.23205e-17
STEAP4	-1.11101	3.63713e-17
C4orf3	-0.515223	3.8187e-17
DOK4	-0.597025	3.93302e-17
RHCG	-2.26935	4.21077e-17
SNX21	-0.516839	4.368e-17
TEAD2	0.669984	4.58118e-17
CLPX	-0.428578	4.78199e-17
PTDSS1	0.470679	5.06125e-17
SEMA4F	0.491572	5.33226e-17
TOM1L2	-0.579726	5.65251e-17
ITPR2	-0.632249	6.05481e-17
DIAPH3	0.477083	6.16201e-17
NRM	0.539552	6.56557e-17
HDGF	0.412407	6.65297e-17
CHST14	0.572651	6.65543e-17
C12orf29	-0.43361	7.0682e-17
TMEM57	-0.352658	7.30396e-17
KRT1	-2.98688	7.31965e-17
SBSN	-2.29775	7.43764e-17
NBEAL2	-0.700634	7.44153e-17
SPRR2E	-2.64347	7.68483e-17
MMP14	0.831569	8.21187e-17
SSRP1	0.400877	8.51406e-17
SLC6A14	-1.40481	8.66172e-17
MFSD5	-0.365867	8.71366e-17
HNRNPU	0.353685	8.8381e-17
ABHD5	-0.546057	9.53578e-17
DENND5A	0.477069	9.54339e-17
UBE2S	0.742869	9.60763e-17
DARS2	0.467908	9.74184e-17
AP2M1	0.54485	1.01097e-16
SPRR2G	-2.7507	1.02108e-16
LCE3D	-2.41231	1.02531e-16
RMND5B	-0.476585	1.05389e-16
ERF	0.462759	1.06605e-16
MAGI1	-0.391039	1.069e-16
CWH43	-1.39029	1.07099e-16
CENPK	0.518198	1.09105e-16
CKAP5	0.4772	1.12319e-16
CAD	0.49321	1.14914e-16
WDR76	0.589894	1.15336e-16
BBOX1	-0.974174	1.18779e-16
ALDH3B2	-1.38182	1.24307e-16
SMC6	0.389646	1.25682e-16
FUT6	-1.00861	1.28118e-16
POLE3	0.45652	1.29605e-16
CCT5	0.504377	1.37033e-16
TAF6	0.457452	1.40716e-16
C1orf21	-0.496356	1.41767e-16
PAIP2B	-0.53006	1.438e-16
RAB34	0.56474	1.53973e-16
PHF19	0.512044	1.59692e-16
FADS1	0.758041	1.6354e-16
HNRNPC	0.308056	1.9312e-16
GLTP	-0.983106	1.97176e-16
CDC7	0.508652	1.99051e-16
NUDCD1	0.48426	2.02631e-16
CHRAC1	0.397655	2.12876e-16
C16orf59	0.590738	2.153e-16
TMEM86A	-0.760131	2.55255e-16
S100PBP	0.243379	2.56731e-16
KLK6	-1.91927	2.6666e-16
CAB39L	-0.486116	2.75392e-16
CDCA4	0.597637	2.84002e-16
C1orf210	-0.705238	2.92632e-16
REXO2	-0.487015	2.99778e-16
ELOVL4	-1.05584	3.02799e-16
TMPRSS11B	-1.40992	3.27605e-16
HNRNPK	0.374602	3.28466e-16
RAB24	-0.572806	3.35635e-16
ACPP	-0.84486	3.4243e-16
SPRR2A	-2.39196	3.43032e-16
CTDSPL2	0.349556	3.53497e-16
RHEBL1	0.549105	3.64875e-16
CD24	-1.17921	3.74709e-16
ZNF185	-1.12188	3.79859e-16
IVL	-1.89435	3.82283e-16
NAGK	-0.509566	3.85197e-16
CEP170	0.372208	3.89501e-16
CCDC88A	0.411166	3.97729e-16
RPL8	0.660122	4.28317e-16
TPI1	0.505481	4.30654e-16
GPR157	-0.759682	4.37243e-16
UNC13B	-0.625735	4.47009e-16
MIOS	-0.380049	4.65115e-16
HIP1	0.494575	4.70678e-16
CDR2	0.424162	4.8268e-16
TMEM79	-1.05529	5.30752e-16
NCEH1	0.675983	5.60499e-16
GEN1	0.321845	5.79633e-16
LAMC2	1.63131	6.12529e-16
LDHD	-0.834589	6.20188e-16
YOD1	-0.610914	6.58141e-16
RPN2	0.460513	6.59009e-16
TP53INP2	-0.788784	7.06532e-16
PDIA6	0.533792	7.27021e-16
PCGF2	0.440553	7.88955e-16
ECE1	0.694637	8.15313e-16
DSC2	-1.2285	8.17953e-16
RNF141	-0.49845	8.31722e-16
VRK1	0.507246	9.15947e-16
ALDH9A1	-0.58805	9.42111e-16
NRIP3	0.564732	9.70658e-16
POLD1	0.488724	9.93764e-16
ZBTB7B	-0.593219	1.01267e-15
RAB5B	-0.38165	1.12376e-15
GMNN	0.577335	1.13948e-15
SNRPB	0.499648	1.19108e-15
MOSPD1	-0.40616	1.22636e-15
MAFB	-0.96428	1.24315e-15
ARHGAP32	-0.627426	1.27251e-15
DNAJB6	-0.461223	1.2994e-15
SDR16C5	-1.04134	1.30529e-15
ZBTB2	0.275842	1.31659e-15
USP1	0.41925	1.35346e-15
POLA2	0.47676	1.35574e-15
DENND2D	-0.489809	1.38141e-15
BAZ1B	0.410337	1.43205e-15
LYPD2	-1.86856	1.441e-15
ALOXE3	-1.06663	1.45181e-15
UXS1	0.412043	1.46614e-15
ELL2	-0.673227	1.47064e-15
DUOXA1	-0.908979	1.51845e-15
GNA12	0.569925	1.52283e-15
CHAF1B	0.479005	1.58443e-15
SLC2A6	0.63083	1.68528e-15
HEBP2	-0.479436	1.72466e-15
MND1	0.59479	1.77274e-15
CENPH	0.584478	1.7838e-15
LAPTM4B	0.6705	1.80454e-15
HIBCH	-0.47459	1.8231e-15
C10orf76	-0.303874	1.93404e-15
PINK1	-0.573802	1.94555e-15
PLXNA1	0.597899	2.06342e-15
RDH13	-0.44683	2.08897e-15
FTH1	0.712138	2.14708e-15
A2ML1	-1.78396	2.55397e-15
SLC19A2	-0.545125	2.56491e-15
SLBP	0.406682	2.59149e-15
C10orf32	-0.384199	2.61346e-15
ABI2	0.23676	2.69948e-15
BICD1	0.347149	2.79332e-15
NCBP2	0.437401	2.83874e-15
CCT4	0.349425	2.95146e-15
CHAF1A	0.534703	3.05579e-15
FAM92A1	0.400086	3.09069e-15
DCLRE1B	0.400042	3.11463e-15
ATP6V1D	-0.444304	3.25893e-15
PPAT	0.417042	3.27053e-15
TRAM2	0.617287	3.29824e-15
AQP3	-1.59875	3.47835e-15
CEACAM7	-1.17283	3.55307e-15
SRGAP2	0.273109	3.57353e-15
USP31	0.350643	3.81328e-15
MAZ	0.405982	3.89464e-15
ANP32B	0.475432	3.89557e-15
TCF3	0.459129	4.31691e-15
OVOL1	-1.05394	4.32557e-15
ZBTB7A	-0.362336	4.34381e-15
RNF11	-0.511558	4.35074e-15
S100A12	-1.78429	4.71012e-15
H1FX	0.573897	4.71398e-15
SKA2	0.447983	4.71803e-15
CHEK1	0.466061	4.8145e-15
SMARCD1	0.332948	5.11352e-15
C19orf40	0.377786	5.13503e-15
SUMO3	0.35608	5.20811e-15
KLK8	-1.4836	5.52542e-15
LOXL2	1.05301	5.63419e-15
ANXA5	0.534515	6.156e-15
PQLC1	-0.409689	6.38669e-15
HPRT1	0.47156	6.41156e-15
TBCCD1	0.385845	6.47057e-15
ZNF281	0.449422	6.7432e-15
PITPNA	-0.38134	6.86509e-15
PGLYRP4	-1.16413	6.90221e-15
LCMT1	-0.358923	7.0856e-15
SERPINB8	-0.594084	7.14433e-15
PAICS	0.459064	7.37137e-15
GAB2	-0.475968	7.64523e-15
CSTB	-1.0746	7.82399e-15
SERPINH1	0.90162	8.19662e-15
RORA	-0.453099	8.32895e-15
ZNF750	-1.15286	8.33623e-15
H2AFV	0.384978	8.55317e-15
HNRNPR	0.285561	8.56765e-15
CDCA7	0.734553	9.00042e-15
PDCD4	-0.638947	9.00123e-15
FANCC	0.36986	9.241e-15
ZNF318	0.367671	9.28665e-15
SPATS2	0.350496	9.30136e-15
POFUT2	0.37545	9.36474e-15
RNF10	-0.295912	9.53537e-15
NEBL	-0.739213	9.65684e-15
KIAA1468	-0.536349	9.88121e-15
GRPEL2	-0.539151	9.91345e-15
AIM1L	-0.922268	9.98896e-15
BTBD9	-0.316354	1.07354e-14
KDELC1	0.489408	1.13734e-14
BCL2L12	0.484098	1.18467e-14
FANCD2	0.397503	1.19636e-14
SLC24A3	-0.866786	1.22441e-14
CRYL1	-0.566975	1.23065e-14
EPS8L2	-0.639888	1.28228e-14
LRP10	-0.472769	1.32684e-14
CENPM	0.64761	1.34941e-14
RRM1	0.458079	1.36812e-14
PRKCSH	0.382729	1.39293e-14
ATF2	0.376944	1.4085e-14
PIM1	-0.689024	1.4486e-14
LMNB2	0.584725	1.46243e-14
LPHN2	-0.762119	1.46494e-14
CLN8	-0.359968	1.46528e-14
ITGA5	1.03256	1.54539e-14
KIF22	0.463201	1.60171e-14
RCC1	0.43594	1.61655e-14
SASS6	0.348385	1.66396e-14
KANK1	-0.719499	1.68962e-14
CSE1L	0.398289	1.70649e-14
NASP	0.469951	1.77275e-14
CEP192	0.314607	1.80583e-14
C17orf59	-0.419253	1.86307e-14
CAPNS2	-1.34765	1.89271e-14
RMI1	0.465729	1.92409e-14
IKBIP	0.510546	1.95885e-14
FMO2	-1.10636	1.95945e-14
RHOC	0.530312	2.0213e-14
NDRG2	-1.00175	2.04737e-14
POT1	0.317782	2.11541e-14
KIF20B	0.458551	2.1552e-14
D4S234E	-0.974186	2.17214e-14
ZNF367	0.540854	2.23422e-14
KIF3C	0.562363	2.2687e-14
PLOD1	0.661523	2.33582e-14
RPS6KB2	-0.543858	2.38438e-14
MARVELD1	0.68213	2.53923e-14
GPR161	0.480478	2.5848e-14
ARRB1	-0.434487	2.59077e-14
ILF3	0.322382	2.60365e-14
PRPF4	0.434056	2.62187e-14
ARHGEF37	-0.765231	2.74892e-14
XRCC6	0.316749	2.79777e-14
CRISP3	-1.65595	2.8797e-14
MFI2	0.804709	2.97516e-14
SCNN1A	-1.11356	3.06596e-14
TPRG1	-0.610217	3.11415e-14
HAUS8	0.387495	3.20175e-14
USP39	0.294922	3.21658e-14
LASP1	0.445341	3.41802e-14
SPC24	0.663996	3.46322e-14
APOBEC3B	0.8715	3.47418e-14
NOD2	-0.71369	3.49936e-14
SMURF2	0.329658	3.52326e-14
ZNF639	0.397995	3.68048e-14
TECR	-0.450552	4.14766e-14
CASP4	-0.629528	4.16347e-14
SPRR3	-2.72722	4.17237e-14
DCBLD2	0.71727	4.18594e-14
GPN1	0.305695	4.24262e-14
MTMR10	-0.337962	4.27788e-14
STC2	0.7951	4.36471e-14
HNRNPD	0.366352	4.53734e-14
SH3BGRL2	-1.03432	4.57718e-14
CEACAM6	-1.54445	4.60659e-14
SMARCB1	0.338385	4.65137e-14
FN1	1.68692	4.67886e-14
H2AFJ	-0.666323	4.74618e-14
PRSS3	-1.50835	5.13982e-14
PLCXD1	-0.657167	5.46039e-14
PAFAH2	-0.307327	5.47711e-14
C10orf99	-1.82897	5.65838e-14
MAPK13	-0.667578	5.68637e-14
SUPT16H	0.406798	5.73273e-14
HMGN4	0.440689	5.73541e-14
PAK2	0.435002	6.08609e-14
LTB4R	-0.921008	6.15563e-14
AFAP1	0.48387	6.26304e-14
TFRC	0.813041	6.53343e-14
BDH1	-0.648881	6.75204e-14
MED30	0.44891	6.77626e-14
HINT3	-0.411633	7.05753e-14
B3GNT8	-0.709622	7.14544e-14
EXT1	0.567064	7.1803e-14
CCDC69	-0.702407	7.8061e-14
ESRP2	-0.691457	7.8249e-14
RRAGD	-0.822793	8.07812e-14
RASSF5	-0.560766	8.13411e-14
KAZALD1	-0.52732	8.37629e-14
PLAU	1.06828	8.40225e-14
LCE1A	-1.1524	8.75558e-14
MYO5B	-0.735863	8.94244e-14
EPB41L3	-0.498971	9.30913e-14
CHML	0.429296	9.49896e-14
RFWD3	0.42519	9.53267e-14
EFNA5	-0.558508	9.6883e-14
PHF12	0.246677	9.80851e-14
PTPDC1	0.282833	9.89271e-14
KPNB1	0.333248	9.90614e-14
VASN	-0.602585	1.0108e-13
FNDC3B	0.558684	1.13998e-13
APEX1	0.384243	1.14077e-13
NFE2L3	0.764157	1.16039e-13
MICB	0.642958	1.17092e-13
LGALS1	1.01006	1.21242e-13
FLVCR2	-0.587037	1.22395e-13
45718	-0.408606	1.24896e-13
XRCC1	0.331918	1.29011e-13
RECQL	0.541736	1.34064e-13
DLX3	-0.894132	1.35922e-13
SLC39A10	0.402122	1.36144e-13
TRIP10	-0.493764	1.36218e-13
ERH	0.398072	1.37097e-13
NRSN2	0.576137	1.40506e-13
CST3	-0.586375	1.424e-13
KRT6C	-2.18282	1.50294e-13
PLA2G12A	-0.317409	1.53179e-13
TMPRSS11D	-1.60978	1.64566e-13
HNRNPH3	0.314713	1.67309e-13
MOGS	0.318085	1.68523e-13
TAF5L	0.259795	1.74642e-13
APH1A	0.285589	1.81806e-13
FOXO4	-0.475093	1.8212e-13
WIBG	-0.376881	1.86087e-13
ZNF484	0.274877	1.91448e-13
TRIM28	0.377765	1.97707e-13
CLIC1	0.349571	2.09634e-13
IER2	-0.58887	2.17557e-13
ADPGK	0.347308	2.18887e-13
RANBP1	0.501657	2.21475e-13
HPGD	-0.830209	2.24255e-13
BTBD11	-0.618023	2.25711e-13
SMS	0.49796	2.27454e-13
BID	0.511415	2.28737e-13
LAMB3	1.01213	2.31339e-13
KRT4	-2.6414	2.33544e-13
NAA40	0.345481	2.4172e-13
CHAC1	-0.734278	2.42151e-13
FYCO1	-0.626993	2.46396e-13
HAT1	0.325408	2.46963e-13
TJAP1	0.344715	2.50733e-13
TMEM44	0.51003	2.52526e-13
ANK3	-0.417415	2.56272e-13
DBNL	-0.367054	2.56457e-13
CLCN3	-0.535807	2.62761e-13
CLEC3B	-0.815171	2.63724e-13
RAI14	0.706426	2.71526e-13
ATG4A	-0.307911	2.89877e-13
SLC25A36	0.391036	2.92329e-13
DBR1	0.321218	2.94162e-13
OTOP3	-1.10603	2.96058e-13
U2AF2	0.296996	2.96178e-13
MEST	0.705428	2.96318e-13
SPRR2D	-1.97551	3.21366e-13
PHF5A	0.353636	3.24087e-13
CARHSP1	-0.57052	3.26809e-13
FGD6	0.470865	3.28828e-13
NUDT11	0.76276	3.43575e-13
RIF1	0.298427	3.44887e-13
TRIM37	0.283858	3.84581e-13
SIRT2	-0.378865	4.00488e-13
GOLIM4	0.63858	4.03553e-13
SIX4	0.48334	4.12205e-13
DHRS9	-0.974994	4.15048e-13
DZIP1	0.3597	4.35007e-13
GNB1	0.335723	4.35209e-13
CTHRC1	1.18748	4.3947e-13
CALU	0.602341	4.6887e-13
IFFO2	-0.85748	4.7358e-13
DHX35	0.353216	4.9936e-13
CCDC77	0.376594	5.00744e-13
DGAT2	-0.73861	5.03231e-13
POC5	0.286966	5.23231e-13
FBXW7	-0.313982	5.56224e-13
SERPINB1	-0.882881	5.65889e-13
RAVER1	0.470855	5.94797e-13
SNW1	0.290307	6.05802e-13
KDM1A	0.319847	6.07806e-13
BUB3	0.318567	6.2202e-13
MCEE	-0.402423	6.45607e-13
CEP78	0.287754	6.46171e-13
CST6	-1.29941	6.61382e-13
PRPS1	0.362798	6.83337e-13
DCUN1D3	-0.445412	6.86493e-13
PSMB4	0.34817	7.06886e-13
COL4A2	0.927117	7.38928e-13
SCAPER	-0.369565	7.4346e-13
ACD	0.383652	7.9922e-13
UBA2	0.31795	8.00225e-13
NEDD1	0.385148	8.24489e-13
ZNF618	0.456607	8.65934e-13
TMEM200B	0.521121	9.07671e-13
CD276	0.67075	9.12045e-13
VAV2	0.663299	9.28681e-13
KLHL12	0.287327	9.77349e-13
C9orf64	0.368051	9.9734e-13
NUP54	0.299539	1.0062e-12
GJC1	0.495669	1.02706e-12
ZNF146	0.354984	1.07525e-12
TMEM97	0.604468	1.09308e-12
ZFAND2B	-0.432536	1.16201e-12
C1orf68	-0.943942	1.17771e-12
FAM83G	-0.708888	1.19019e-12
AGRN	0.704075	1.20442e-12
RIC8B	0.17056	1.22116e-12
RASGRP1	-0.634511	1.22711e-12
GIT1	0.361128	1.22911e-12
BANF1	0.438736	1.25014e-12
VIPR1	-0.510321	1.26881e-12
PTK2	0.384041	1.30449e-12
CACYBP	0.354305	1.31749e-12
PYCR2	0.422185	1.32964e-12
PRR5L	0.479784	1.39529e-12
CHTF18	0.503301	1.40787e-12
SORT1	-0.673117	1.41183e-12
TBL1XR1	0.409806	1.42671e-12
TMED8	0.266374	1.42933e-12
AZIN1	0.414753	1.43017e-12
CSTA	-1.33219	1.47198e-12
TMEM132A	0.698166	1.47826e-12
TMEM39A	0.329083	1.64693e-12
CPNE2	0.371269	1.6729e-12
ZNF496	0.283948	1.74736e-12
LCN2	-1.64215	1.80487e-12
AIDA	0.323768	1.88628e-12
CLEC10A	-0.620786	1.90817e-12
CFD	-0.945511	1.9414e-12
IL22RA1	-0.730176	1.95556e-12
FCHO2	-0.416536	1.9864e-12
PIK3C2B	-0.405308	1.9875e-12
ATP6V1C2	-0.775125	1.99322e-12
SMARCA5	0.285699	2.05831e-12
DONSON	0.40825	2.06661e-12
DNAJB11	0.412119	2.07792e-12
MVK	-0.470487	2.09749e-12
EFNA3	-0.730103	2.12735e-12
FCER1A	-0.875169	2.17955e-12
STXBP5	-0.406671	2.19053e-12
CLIP1	-0.527903	2.25963e-12
COL4A1	0.969768	2.48809e-12
DOPEY2	-0.437823	2.51357e-12
C1QL1	0.631434	2.54625e-12
POLE	0.339933	2.58048e-12
DCK	0.392663	2.68777e-12
FAM111B	0.609731	2.68855e-12
FAM8A1	-0.353851	2.79149e-12
ZNF561	-0.32369	2.87566e-12
CENPW	0.653656	2.87596e-12
ELF4	0.539126	3.02648e-12
CITED2	-0.650038	3.14282e-12
TADA2B	-0.315057	3.21535e-12
POLA1	0.345518	3.22778e-12
SCD5	0.642858	3.2454e-12
IL1RN	-1.21924	3.24702e-12
ATP6V1C1	0.33383	3.29547e-12
RALGPS2	-0.468586	3.37838e-12
MDK	0.98931	3.54848e-12
AZGP1	-1.44772	3.58138e-12
ZMAT5	-0.451389	3.66001e-12
SPP1	1.69887	3.71504e-12
CCDC14	0.367439	3.77112e-12
SMC3	0.387943	3.86619e-12
CLCN2	0.401279	3.89446e-12
SNRNP35	-0.351919	3.97722e-12
SLC16A3	0.66734	3.99727e-12
LAMC1	0.618342	4.06404e-12
C3orf17	0.27884	4.16704e-12
C1orf216	0.340022	4.19277e-12
USP11	0.456406	4.21974e-12
CEACAM5	-1.5811	4.22665e-12
MAP2K3	-0.38753	4.30025e-12
SERPINE1	1.33831	4.30294e-12
TRAK1	-0.37143	4.30675e-12
WDR5	0.369341	4.42382e-12
PIGT	0.40359	4.5737e-12
WDR54	0.604503	4.76037e-12
DNASE1L3	-0.871225	4.88202e-12
SERPINB13	-1.37049	4.89302e-12
SSB	0.340926	4.99782e-12
CEP72	0.373819	5.04051e-12
PDCD6IP	-0.387791	5.13401e-12
TMPRSS11F	-0.769083	5.31832e-12
DENND2C	-0.594384	5.3824e-12
UBE2Z	0.25145	5.45526e-12
TTF2	0.366755	5.51232e-12
ATP2C1	0.366272	5.54469e-12
DNAJC10	0.315307	5.74788e-12
DPY19L4	0.320909	6.16068e-12
CNPY3	0.453266	6.20835e-12
LPAR6	-0.630101	6.23225e-12
M6PR	0.479658	6.24183e-12
HOOK1	-0.615005	6.39284e-12
SUV39H1	0.435013	6.55323e-12
SUCLG1	-0.342652	6.60983e-12
MED8	-0.297579	6.65315e-12
ELOVL1	-0.400869	6.76729e-12
TTC26	0.271002	6.84947e-12
POLD3	0.357266	6.92305e-12
YWHAH	0.31126	7.06831e-12
ALDH2	-0.681891	7.10282e-12
ENDOD1	-0.579827	7.17572e-12
MAST4	-0.515523	7.18917e-12
RYK	0.320949	7.27052e-12
CCNE2	0.39166	7.48192e-12
QTRTD1	0.283022	7.54186e-12
PSMA7	0.330613	7.62026e-12
CPSF6	0.212036	7.63374e-12
MRPL3	0.356629	7.75632e-12
ELOVL5	0.485181	7.90577e-12
KIAA0101	0.577901	8.01236e-12
STIM1	-0.400798	8.05174e-12
SLC16A9	-0.768661	8.2243e-12
HMGB3	0.563264	8.25604e-12
NSF	-0.262117	8.42351e-12
HNRNPF	0.374239	8.75728e-12
RBM47	-0.562441	8.8279e-12
WWC1	-0.478201	8.9801e-12
LBR	0.380304	9.0866e-12
SNX24	-0.328794	9.25104e-12
ASXL1	0.267923	9.28213e-12
SLC27A4	-0.542449	9.29468e-12
MFAP2	0.900118	9.2973e-12
CALCOCO1	-0.411154	9.47725e-12
BMP1	0.601614	9.6911e-12
CTSZ	0.653566	9.73821e-12
TNFRSF10B	0.533173	9.82739e-12
SF3B2	0.292097	1.01371e-11
PHTF1	0.24457	1.03014e-11
CCT3	0.2902	1.05655e-11
WBP11	0.319806	1.07232e-11
SLC35B2	0.381011	1.09531e-11
AP3M2	0.339651	1.11208e-11
SENP2	0.3449	1.13929e-11
YIPF1	-0.257007	1.13975e-11
ACOX1	-0.331124	1.1417e-11
AP2B1	0.469621	1.15828e-11
GOLGA4	-0.442402	1.16271e-11
E2F3	0.306033	1.19805e-11
MMD	0.381659	1.23096e-11
TGIF2	0.48508	1.23874e-11
PRKDC	0.519955	1.24708e-11
EXOSC2	0.386564	1.26206e-11
LMO7	-0.713526	1.28059e-11
MTF1	-0.370894	1.29749e-11
ZNF623	0.295443	1.30611e-11
ZFP64	0.321199	1.31142e-11
TCP11L2	-0.355711	1.32962e-11
QARS	-0.351856	1.35377e-11
IGFBP7	0.68701	1.36453e-11
RNASEK	-0.317207	1.38489e-11
PRSS8	-0.684121	1.41218e-11
SLC19A1	0.359563	1.4132e-11
UNG	0.36696	1.43434e-11
ASPRV1	-1.59531	1.44088e-11
PPP5C	0.238009	1.50357e-11
CFLAR	-0.312408	1.50928e-11
SNAP47	0.258675	1.51994e-11
SCAMP2	-0.328708	1.52511e-11
GIPC1	-0.418351	1.52711e-11
TNRC18	0.369892	1.52877e-11
DCLRE1A	0.269453	1.54259e-11
UBR7	0.27239	1.61263e-11
C9orf91	0.366415	1.61933e-11
SEPT5	-0.637596	1.63772e-11
NETO2	0.517833	1.64656e-11
COL1A1	1.56059	1.71209e-11
ATMIN	-0.255877	1.75924e-11
FGD3	-0.400236	1.76547e-11
CITED4	-0.7804	1.77806e-11
ERBB3	-0.575383	1.81725e-11
VPS13D	-0.381323	1.84169e-11
FAM83C	-1.19416	1.8499e-11
CES2	-0.652837	1.85491e-11
PLEKHH3	-0.382886	1.87592e-11
TOMM34	0.353502	1.92955e-11
CLCA4	-1.25985	1.93584e-11
HSPB8	-1.06383	1.94136e-11
PNLIPRP3	-1.1277	2.06432e-11
ZNF275	0.327796	2.10354e-11
RPL39L	1.03322	2.11467e-11
TRIM29	-0.763217	2.15257e-11
SGSM3	-0.328421	2.15774e-11
TMEM106C	0.42787	2.1652e-11
SMAGP	-0.495066	2.22847e-11
EPHB6	-0.761025	2.2422e-11
MLLT4	-0.440965	2.36454e-11
SAP130	0.25315	2.38025e-11
GRHL3	-1.0513	2.40712e-11
GADD45B	-0.638986	2.41846e-11
SART3	0.227268	2.42569e-11
PDHB	-0.324942	2.42862e-11
B2M	0.666269	2.46852e-11
NDUFAF1	-0.346408	2.47109e-11
RNF185	-0.26398	2.53364e-11
MTHFD1	0.381244	2.57397e-11
LRCH3	0.232735	2.67256e-11
CCT7	0.26186	2.71024e-11
CASP3	0.340021	2.80486e-11
CKMT1B	-0.60627	2.82505e-11
TCEA1	0.334594	2.85651e-11
TRA2B	0.265256	2.9348e-11
SAMD10	-0.450292	2.94254e-11
VPS36	-0.344607	2.95716e-11
KLK10	-1.42615	3.01909e-11
ARL5A	-0.366045	3.13327e-11
ANXA1	-0.885601	3.15796e-11
ERBB2	-0.476425	3.17712e-11
DVL3	0.479897	3.1957e-11
TOR3A	0.364042	3.20055e-11
AARS	0.33684	3.21417e-11
TTYH3	0.629687	3.30832e-11
SOCS6	-0.368431	3.61433e-11
SMYD5	0.281833	3.67169e-11
DDX11	0.416124	3.7083e-11
ADCY3	0.396896	3.71195e-11
PAPL	-0.852279	3.74092e-11
ADH5	0.360677	3.75222e-11
YPEL2	-0.316127	3.76528e-11
LCE1F	-1.1472	3.76669e-11
CDA	-1.29561	3.84626e-11
DTX1	-0.323304	3.86254e-11
TMEM39B	0.269865	3.9049e-11
NUP160	0.364502	3.91694e-11
EIF2B4	-0.267561	4.13503e-11
POU3F1	-0.875282	4.15664e-11
UBL3	-0.462612	4.21339e-11
CFL1	0.368148	4.3519e-11
S100A7A	-1.70107	4.39901e-11
DNASE2	0.377318	4.42913e-11
SUZ12	0.289237	4.47126e-11
FSCN1	0.695972	4.52826e-11
PTMS	0.509407	4.59363e-11
INTS7	0.290757	4.67808e-11
TIAM1	-0.557462	4.80881e-11
CASZ1	-0.383934	4.93831e-11
NUP85	0.298093	5.06313e-11
CDS1	-0.469048	5.18369e-11
CHST15	0.503887	5.18412e-11
SF3B4	0.312651	5.18873e-11
KRT8	1.47585	5.28971e-11
POLE2	0.410271	5.32353e-11
BAG1	-0.494163	5.35107e-11
MMP9	1.31577	5.4587e-11
ARF1	0.237101	5.52674e-11
TRAIP	0.378028	5.6149e-11
DCAF7	0.321474	5.96882e-11
XRCC3	0.373986	5.98298e-11
ICAM1	0.800219	6.00904e-11
RUVBL1	0.379216	6.01987e-11
CKMT1A	-0.596999	6.06687e-11
CBX5	0.443095	6.17652e-11
PCGF6	0.260413	6.20512e-11
STEAP1	0.651601	6.3199e-11
USH1G	-0.653646	6.38588e-11
B4GALNT1	0.478796	6.46733e-11
LRRC20	-0.646106	6.48871e-11
MGAT2	0.320802	6.53288e-11
MAP1S	0.370757	6.55629e-11
PAQR4	0.469394	6.65764e-11
N4BP3	-0.416158	6.67875e-11
HNRNPA3	0.319543	6.68564e-11
LOR	-1.16349	6.76805e-11
ZNF467	-0.381416	6.91745e-11
E2F6	0.213561	6.98747e-11
FLVCR1	0.335756	7.04653e-11
FOXRED2	0.566035	7.14523e-11
RCC2	0.399723	7.33907e-11
SLC30A6	0.228396	7.40982e-11
TDRD3	-0.238289	7.62854e-11
GNA13	0.358021	7.63459e-11
TMEM185B	0.377018	7.94515e-11
CCDC159	-0.317849	8.10514e-11
EHF	-1.00396	8.29069e-11
CENPQ	0.407101	8.34218e-11
ITM2A	-0.755728	8.44979e-11
FBXO41	0.348403	8.6031e-11
DCTN2	-0.210853	8.70709e-11
HMGXB3	0.253102	8.8173e-11
CPSF1	0.343794	9.01762e-11
CHI3L2	-0.96105	9.03332e-11
PSAP	0.504322	9.17161e-11
LSG1	0.337473	9.17971e-11
ATXN2L	0.318253	9.23756e-11
PRKAR2A	-0.366012	9.27289e-11
SPRR1A	-1.9089	9.45527e-11
S1PR3	0.436837	9.45647e-11
PLIN3	-0.464196	9.62547e-11
MTR	0.274518	9.8488e-11
STIP1	0.344835	9.87908e-11
EIF2AK4	0.272996	1.0036e-10
PARP2	0.309959	1.01162e-10
PAOX	-0.341728	1.01248e-10
OBFC1	-0.364647	1.02145e-10
XPR1	0.44361	1.02271e-10
RAD1	0.291315	1.03872e-10
SNRNP40	0.262906	1.04173e-10
EFHD2	0.522742	1.07054e-10
KRT10	-1.61975	1.07228e-10
ETV5	0.529931	1.08187e-10
ARSB	0.290836	1.11732e-10
CARD18	-0.939925	1.1175e-10
SIN3A	0.240181	1.14262e-10
PARN	0.241741	1.1511e-10
RAET1G	-0.762418	1.15223e-10
DBI	-0.510672	1.15486e-10
CDC25A	0.423927	1.16529e-10
GSTA4	-0.874369	1.19169e-10
TBC1D20	-0.23688	1.20725e-10
PNPT1	0.320534	1.23171e-10
PSMD6	-0.265164	1.23322e-10
SULF1	0.955987	1.23509e-10
NCAPD3	0.348653	1.24843e-10
UGGT2	0.253223	1.2512e-10
C19orf54	0.288634	1.25253e-10
ZNF426	-0.440723	1.26882e-10
HMGXB4	0.287457	1.31524e-10
NUP93	0.292018	1.34551e-10
EXTL2	0.33252	1.35864e-10
HAUS2	0.283451	1.36252e-10
TMED3	-0.403609	1.36588e-10
COL5A1	1.12784	1.37258e-10
TPST1	0.563147	1.4072e-10
CEACAM1	-0.830003	1.46429e-10
STX7	-0.218328	1.48002e-10
CEP97	0.238293	1.51614e-10
PHC3	0.301216	1.5403e-10
KIF24	0.321938	1.59114e-10
MINPP1	0.357256	1.59501e-10
ANKRD13A	-0.297461	1.60067e-10
RCN1	0.417456	1.60968e-10
NIPAL2	-0.499835	1.61931e-10
ALAS1	-0.332908	1.63079e-10
GALNT2	0.465434	1.63214e-10
FOXN1	-0.887232	1.64386e-10
KLK9	-1.08929	1.65216e-10
ASAP1	0.385326	1.67379e-10
PAPOLG	0.206127	1.68245e-10
NF1	0.2665	1.71379e-10
OTUB2	-0.47217	1.71974e-10
EPHX2	-0.621905	1.72023e-10
SESN2	-0.394045	1.72713e-10
ZNF251	0.328444	1.72937e-10
C9orf9	-0.420976	1.78459e-10
PGLYRP3	-1.06589	1.8054e-10
SHMT2	0.369124	1.81895e-10
ARL13B	0.364567	1.84909e-10
FAM135A	-0.500381	1.86203e-10
RAB3D	-0.551082	1.90347e-10
KRTDAP	-2.04653	1.93282e-10
FADS2	0.775049	1.94864e-10
CTSG	-0.643242	1.95061e-10
TCTN2	0.325962	1.97995e-10
CCDC6	-0.33388	1.99133e-10
SAP30	0.41874	2.07442e-10
ELAVL1	0.203099	2.0763e-10
FANCG	0.469759	2.08789e-10
IQCG	0.577169	2.10355e-10
MAD2L2	0.42232	2.14608e-10
BAG2	0.403246	2.18396e-10
IL18	-0.765018	2.18806e-10
LYPD3	-1.02543	2.25625e-10
EIF2AK1	0.276229	2.27303e-10
FIG4	-0.255215	2.37929e-10
DUSP9	0.702072	2.39146e-10
TTC21B	0.21269	2.3975e-10
PDLIM5	-0.431273	2.40969e-10
ALG3	0.418906	2.41567e-10
FBXL17	-0.314191	2.41853e-10
IGF1R	0.458223	2.4195e-10
HMGA1	0.561111	2.44772e-10
ATG5	0.252822	2.45323e-10
GORASP1	-0.215492	2.46376e-10
GORAB	0.27802	2.50366e-10
TCOF1	0.395268	2.50484e-10
DEGS2	-0.688576	2.59056e-10
CASP2	0.30104	2.62582e-10
PFKFB2	-0.374335	2.70009e-10
SCP2	-0.282912	2.80127e-10
TIMM8B	-0.436932	2.82159e-10
CRB3	-0.610567	2.85064e-10
FNBP1	-0.384265	2.93322e-10
DDX18	0.289779	2.97503e-10
KLF8	-0.406786	2.97852e-10
S100A8	-1.397	2.99538e-10
TPPP3	-0.951854	3.00138e-10
KIAA0513	-0.381799	3.00174e-10
RPS6KC1	0.252765	3.09221e-10
SLC39A14	0.600928	3.10836e-10
CCDC34	0.425418	3.11331e-10
SPINK6	-1.51981	3.16063e-10
MAP3K8	-0.442919	3.16909e-10
MTA1	0.332283	3.18675e-10
IDE	-0.330875	3.20343e-10
ARMC5	-0.34451	3.21678e-10
ITSN2	-0.374381	3.25169e-10
PFDN2	0.372689	3.27169e-10
SLC25A32	0.323347	3.32622e-10
ZNF761	0.297117	3.36839e-10
MIDN	-0.380149	3.37781e-10
STX2	0.358291	3.44515e-10
COL3A1	1.44809	3.45064e-10
NIPAL1	-0.578996	3.51111e-10
HAUS5	0.3212	3.5368e-10
ABCA7	-0.414292	3.55151e-10
NEK6	0.4714	3.55789e-10
TSEN15	0.323495	3.56507e-10
FCHSD1	-0.472599	3.62645e-10
PITX1	-0.77996	3.68106e-10
DTYMK	0.444552	3.69629e-10
ATP5D	-0.472091	3.72346e-10
SKP2	0.468507	4.03633e-10
ATP11C	0.273366	4.04498e-10
SF3A3	0.226833	4.07905e-10
SUV39H2	0.298009	4.12652e-10
G2E3	0.281651	4.14092e-10
EFTUD2	0.224937	4.20031e-10
EIF2AK2	0.442901	4.20406e-10
DYNLL1	-0.351284	4.20514e-10
PAFAH1B3	0.505442	4.27749e-10
PTK7	0.542916	4.3181e-10
IGF2BP3	0.590242	4.39749e-10
FKTN	0.243358	4.6375e-10
SH3RF2	-0.473876	4.6526e-10
PDE12	-0.249628	4.65819e-10
FTSJ2	0.278096	4.69531e-10
TGS1	0.319499	4.74029e-10
STX11	-0.616484	4.76273e-10
NDE1	0.410011	4.82685e-10
IDH2	-0.489247	4.83586e-10
RANBP10	-0.243592	4.89928e-10
ACAD8	-0.280429	4.90318e-10
PRPS2	0.385644	5.00851e-10
CEBPA	-0.587107	5.01717e-10
GALK1	-0.401938	5.15345e-10
PADI1	-0.751348	5.27835e-10
DCTPP1	0.373449	5.31793e-10
TMEM209	0.270786	5.32031e-10
RUFY3	-0.236349	5.34598e-10
SPATA5	0.215285	5.47736e-10
PPP1R7	-0.286313	5.48049e-10
YPEL3	-0.412092	5.52893e-10
CALM3	0.278927	5.5334e-10
KRT13	-2.43174	5.56383e-10
NCL	0.351919	5.66681e-10
EIF5A2	0.430676	5.67192e-10
UGGT1	0.278215	5.8365e-10
DIO2	-0.839289	5.89073e-10
TMEM154	-0.678559	5.96268e-10
TRIM16	-0.525358	5.99756e-10
USP6NL	-0.34931	6.07552e-10
DGUOK	0.32881	6.12626e-10
UBXN7	0.36471	6.3522e-10
FIGNL1	0.381329	6.41744e-10
TINAGL1	0.819538	6.47411e-10
DUT	0.375754	6.47432e-10
GSTK1	-0.406408	6.56813e-10
TCN1	-1.3174	6.57374e-10
SPPL3	-0.312401	6.70145e-10
MAML3	-0.361393	6.78031e-10
DKK1	1.03046	6.87048e-10
XRN2	0.334667	6.93562e-10
FAM43A	-0.659167	7.01348e-10
NDUFC1	-0.356222	7.06484e-10
BOC	-0.444337	7.10293e-10
MVD	-0.508228	7.1256e-10
NUAK2	-0.563337	7.16304e-10
NRP2	0.506764	7.37778e-10
KHSRP	0.325855	7.38617e-10
OSGIN2	0.275018	7.43512e-10
FAM174A	-0.363629	7.57296e-10
HMGA2	0.743036	7.65719e-10
PIGN	-0.343799	7.81979e-10
CALM2	0.289108	7.83357e-10
C1orf174	0.222159	7.83865e-10
ZBTB12	0.358132	7.85625e-10
BTD	-0.271732	7.89963e-10
PRKD3	0.271472	7.92462e-10
EPCAM	0.996862	7.94016e-10
METTL7A	-0.787008	7.96268e-10
CHMP2B	-0.312257	8.19893e-10
RETSAT	-0.345801	8.28875e-10
NAGA	0.293387	8.29017e-10
TRIM62	-0.315481	8.34884e-10
TLE3	-0.356707	8.37292e-10
ADNP	0.2891	8.38291e-10
HLA-B	0.789525	8.55999e-10
POLR2D	0.247814	8.56763e-10
DDX50	0.21096	8.69543e-10
ATP6V1B2	-0.322817	8.79292e-10
SPARC	1.02438	9.1854e-10
SLFN11	0.50843	9.89076e-10
FANCE	0.412973	9.93297e-10
EML4	0.27002	9.96751e-10
LMO2	-0.415106	1.00566e-09
MAP2K4	-0.295356	1.00884e-09
POSTN	1.34011	1.03271e-09
PTTG1	0.579273	1.0355e-09
IGF2BP2	0.804864	1.03859e-09
SDK1	0.487016	1.05242e-09
PSORS1C2	-1.06315	1.06063e-09
ASAP3	-0.485966	1.08685e-09
RALY	0.291872	1.0961e-09
SLC45A4	0.398194	1.09632e-09
FAM109A	-0.306118	1.10449e-09
ALCAM	0.70653	1.10651e-09
SAR1B	-0.274901	1.1405e-09
TGFBI	1.15162	1.14238e-09
CAMKK2	0.201403	1.15261e-09
TRAPPC3	-0.24525	1.15281e-09
ACSL1	-0.557798	1.17748e-09
HNRNPA1	0.283108	1.20673e-09
CUL3	-0.266779	1.22212e-09
HOXD13	0.657095	1.23148e-09
GPD1L	-0.589935	1.23277e-09
ZNF227	0.182601	1.23765e-09
YEATS4	0.412122	1.24527e-09
NPM1	0.354383	1.26134e-09
TPSAB1	-0.767056	1.30661e-09
HEATR1	0.378772	1.3136e-09
LSR	0.522409	1.31741e-09
VWA5A	-0.495737	1.34505e-09
STK39	-0.439045	1.34522e-09
PRRG2	-0.400861	1.3481e-09
MBD1	-0.359178	1.35037e-09
PHF6	0.263562	1.36843e-09
HMOX2	-0.391188	1.38036e-09
COL10A1	1.05204	1.3899e-09
ARAP3	0.373536	1.39511e-09
TST	-0.581453	1.4005e-09
RNF219	0.248908	1.40146e-09
RTN4R	0.467698	1.41607e-09
ZC3HAV1L	0.332695	1.45973e-09
FUS	0.271618	1.49592e-09
ELK1	0.271231	1.50535e-09
CBLB	0.326081	1.5066e-09
CMPK1	-0.290204	1.54434e-09
ADAM12	0.807543	1.57809e-09
HDAC5	-0.335255	1.57816e-09
ADORA2B	0.492432	1.58335e-09
C1orf109	0.278809	1.59092e-09
SCNN1G	-0.635501	1.60021e-09
PMVK	-0.398003	1.61114e-09
CLDN4	-0.996619	1.6563e-09
FAM111A	0.33943	1.67143e-09
MACC1	-0.501256	1.67933e-09
EIF4E3	-0.333361	1.7164e-09
SMG7	0.264178	1.71703e-09
C5orf15	0.351495	1.74983e-09
ARPC1B	0.503864	1.7702e-09
DSC1	-1.17156	1.78308e-09
RAD18	0.260082	1.78327e-09
FCF1	0.263613	1.80031e-09
UBE2Q1	0.213018	1.81251e-09
SURF4	0.291832	1.88827e-09
SLC29A1	0.440117	1.90159e-09
CLPTM1L	0.371784	1.90416e-09
DUSP12	0.288308	1.97309e-09
CD36	-0.696357	1.99698e-09
PUF60	0.306816	2.00112e-09
SPRR4	-1.29914	2.00704e-09
ADSS	0.29032	2.09821e-09
FZD6	0.548112	2.11599e-09
AQP1	-0.675848	2.116e-09
RAET1L	-0.850199	2.1434e-09
EPN3	-0.575694	2.15156e-09
CHEK2	0.381105	2.22686e-09
GON4L	0.208433	2.25195e-09
HN1L	0.309868	2.27098e-09
TOP3A	0.227915	2.28967e-09
GSTCD	0.249066	2.33833e-09
KDELR1	0.259201	2.33942e-09
PLD6	0.378683	2.35386e-09
VOPP1	0.525765	2.46032e-09
FMNL3	0.324775	2.47604e-09
WDYHV1	0.319822	2.49181e-09
WFDC5	-1.06787	2.50745e-09
GPN3	0.249951	2.51065e-09
RHBDL2	-0.481387	2.52128e-09
SYTL1	-0.48669	2.5253e-09
GNPDA1	0.250737	2.52904e-09
SERPINB2	-1.23799	2.55803e-09
EPHB3	-0.660122	2.59984e-09
APP	0.560083	2.65136e-09
IGFL1	-1.52345	2.65549e-09
TUBA4A	-0.648421	2.73946e-09
SNAI2	0.584378	2.74029e-09
PFAS	0.281147	2.75041e-09
RNH1	-0.290305	2.90671e-09
ARHGAP27	-0.352396	3.00439e-09
FADD	0.712511	3.01372e-09
AHCTF1	0.273939	3.01419e-09
CALML3	-0.958655	3.02043e-09
PLEKHM1P	-0.263789	3.07593e-09
GATAD1	0.291296	3.07625e-09
HNRNPUL1	0.320988	3.08958e-09
SEC61A1	0.29069	3.10108e-09
SP3	0.309646	3.10787e-09
LY6K	0.713081	3.12502e-09
KIAA1841	0.216006	3.13182e-09
P4HA2	0.523005	3.14359e-09
PNO1	0.288718	3.15059e-09
FDXR	-0.421078	3.21125e-09
ITGB4	0.680431	3.24732e-09
BBX	0.313648	3.32181e-09
SERAC1	-0.236282	3.32424e-09
CEP250	0.273291	3.35091e-09
LRG1	-0.869217	3.42147e-09
RIMS3	-0.500068	3.47893e-09
IFT52	0.293457	3.52112e-09
LAMB1	0.581755	3.56954e-09
STK40	-0.380936	3.65638e-09
SESN1	-0.335734	3.68382e-09
DHX32	-0.257104	3.68665e-09
PRMT1	0.294656	3.70019e-09
CEACAM19	-0.63967	3.71702e-09
FAM83D	0.582194	3.72294e-09
LSM4	0.346163	3.74113e-09
PNPLA4	-0.379215	3.81882e-09
FAM114A2	-0.221955	3.85273e-09
NINL	0.369658	3.85459e-09
SERPINB4	-1.35627	3.89029e-09
MXD1	-0.703899	3.89872e-09
FBXO9	-0.263135	3.99993e-09
SERTAD1	-0.397757	4.04007e-09
KCTD10	-0.242356	4.04423e-09
UBE2E1	-0.279144	4.10654e-09
ARHGAP17	-0.219156	4.11104e-09
MAPRE1	0.301924	4.21503e-09
RAN	0.276691	4.22993e-09
MAP7	-0.425818	4.23073e-09
PATZ1	0.360567	4.33499e-09
RABL2B	0.212915	4.39854e-09
TNFAIP8L1	0.348356	4.40133e-09
IFT80	0.242483	4.44073e-09
SLC12A7	0.616141	4.53473e-09
LRRFIP2	-0.279699	4.59188e-09
SOX13	0.436067	4.59606e-09
IFNAR2	0.25215	4.5977e-09
MYO10	0.479728	4.6225e-09
PIF1	0.348181	4.65858e-09
ADAR	0.392739	4.74975e-09
ABCA12	-0.809929	4.76618e-09
NFYA	0.254035	4.78329e-09
LAMA3	0.995333	4.79209e-09
VPS4B	-0.394882	4.81247e-09
COMMD1	-0.318645	4.84439e-09
RBBP4	0.26379	4.90506e-09
TRIO	0.403325	4.94907e-09
FUT8	0.354024	4.96242e-09
TRNP1	-0.657838	4.96412e-09
IL13RA1	-0.393498	4.97598e-09
AKT1	0.243131	4.9772e-09
FAM96A	0.26825	4.99039e-09
FKBP10	0.879015	4.99679e-09
NFIA	-0.350743	5.02952e-09
CRABP2	-0.933842	5.0581e-09
PKD2	0.30953	5.1855e-09
QSOX1	-0.409319	5.21975e-09
PPM1L	-0.41079	5.29961e-09
KLK5	-1.5519	5.3499e-09
MORC2	0.27905	5.36807e-09
PRSS22	-0.875194	5.38936e-09
CISD2	0.24658	5.4474e-09
TMEM9B	-0.245699	5.4907e-09
DNMT3A	0.264837	5.49509e-09
SERPINB3	-1.40209	5.6148e-09
ZBTB26	0.19742	5.68872e-09
NDUFS7	-0.3754	5.75949e-09
CTSB	0.511004	5.98351e-09
OSTC	0.293836	6.02827e-09
BCAT1	0.597784	6.03839e-09
PPP1R3C	-0.918256	6.05044e-09
ATP2B1	0.377569	6.13499e-09
CLTB	-0.483715	6.26588e-09
FKBPL	-0.360093	6.28656e-09
ZCCHC3	0.274874	6.30653e-09
CARD6	-0.530417	6.42362e-09
PGK1	0.389857	6.44433e-09
NBN	0.297229	6.46518e-09
TMEM184B	0.360483	6.57489e-09
STAP2	-0.480151	6.65701e-09
POGK	0.250965	6.682e-09
RNPS1	0.220791	6.72941e-09
C8orf33	0.278792	6.78901e-09
LYRM5	-0.338619	6.8587e-09
EMP3	0.621397	7.06469e-09
FAHD1	-0.28069	7.06666e-09
CRYAB	-1.15884	7.12739e-09
CD109	0.507415	7.13797e-09
SCPEP1	0.521466	7.14776e-09
PRPF19	0.284713	7.20168e-09
TERF1	0.198508	7.26353e-09
TOR1A	0.242855	7.38699e-09
ATP13A3	0.429094	7.62482e-09
DAP	0.398285	7.71253e-09
RPA3	0.395145	7.82278e-09
UBAC2	-0.243701	7.87501e-09
ENOPH1	0.265561	7.91416e-09
RCCD1	0.317895	7.92758e-09
ELOVL7	-0.528347	7.95787e-09
TSPAN15	0.501469	7.97028e-09
HSPA13	0.359011	8.00333e-09
CDC27	0.225259	8.08696e-09
PDGFA	0.458589	8.15234e-09
KDELR3	0.615701	8.51455e-09
ZSCAN21	0.207049	8.54424e-09
AK3	-0.407292	8.78834e-09
HEY1	0.637261	8.79049e-09
S100A7	-1.80206	8.904e-09
PSMC2	0.242297	8.97381e-09
PPIB	0.296767	9.0234e-09
IKBKAP	0.286842	9.07954e-09
DNM1	0.406243	9.12647e-09
GMPPB	-0.239396	9.16733e-09
RAB9A	-0.290993	9.23577e-09
CHST7	0.474542	9.45106e-09
EMP1	-0.736041	9.46717e-09
GPR1	-0.593773	9.49558e-09
PRDM1	-0.581188	9.51092e-09
SFRP1	-1.11484	9.51584e-09
DNAJC14	0.272313	9.6757e-09
KDELR2	0.293674	9.68914e-09
GNG10	0.283499	9.9219e-09
PRTFDC1	0.422569	1.02397e-08
LRP12	0.408151	1.04228e-08
ERLIN1	0.264956	1.06153e-08
INTS8	0.245378	1.07715e-08
ABHD6	-0.357762	1.08363e-08
ZNF189	0.231912	1.08669e-08
ST6GALNAC1	-0.709103	1.09219e-08
ZNF507	0.187852	1.10764e-08
SPG21	0.205023	1.11396e-08
LRRC59	0.306705	1.11467e-08
PNMA1	0.39893	1.11805e-08
CDK18	0.464008	1.12536e-08
UBXN6	-0.253844	1.14905e-08
HAUS1	0.356502	1.17207e-08
YWHAE	0.248334	1.1893e-08
ZNF689	0.19192	1.19089e-08
UBE2F	-0.322346	1.21888e-08
MGST2	-0.420645	1.26382e-08
SLC44A3	-0.410723	1.2654e-08
ARHGAP19	0.225854	1.2781e-08
ZIC2	0.533187	1.29563e-08
FHOD3	0.473456	1.32401e-08
KBTBD2	0.226798	1.32702e-08
CBR3	-0.685088	1.33608e-08
EEA1	-0.335408	1.34699e-08
RGS12	-0.361452	1.3628e-08
EVI5L	-0.285553	1.36833e-08
PTBP1	0.234026	1.37171e-08
ATP5L	-0.35347	1.37182e-08
GEMIN8	-0.281209	1.38136e-08
IL33	-0.876784	1.3891e-08
PPT2	-0.319391	1.39041e-08
TMEM14A	0.478825	1.39327e-08
CDC23	0.232988	1.39843e-08
ISM1	-0.493512	1.41736e-08
CPSF3	0.219448	1.44296e-08
TOR1B	0.250263	1.45018e-08
CKAP2	0.404117	1.45176e-08
ZNF416	-0.264074	1.4618e-08
ITM2C	0.566023	1.46505e-08
ACADVL	-0.383219	1.47724e-08
ANO1	0.988456	1.51257e-08
ANKRD13B	0.398767	1.52905e-08
MOB2	-0.298107	1.5582e-08
TTF1	0.232247	1.56562e-08
PAQR5	-0.654067	1.5746e-08
GABARAP	-0.266828	1.57712e-08
BOK	-0.407302	1.58924e-08
BOD1	0.29632	1.58985e-08
NMT1	0.189488	1.59235e-08
TRPT1	-0.331767	1.60431e-08
SCNN1D	-0.706063	1.61628e-08
COL6A1	0.911874	1.62109e-08
DYNLT3	-0.538593	1.62553e-08
PNN	0.329205	1.64281e-08
GABARAPL2	-0.248187	1.6465e-08
HSD17B4	-0.294962	1.66412e-08
CSTF3	0.242167	1.67426e-08
TMEM117	-0.358428	1.67508e-08
SRRT	0.220387	1.68525e-08
CSGALNACT2	0.382309	1.69009e-08
GPX8	0.487364	1.69267e-08
USP14	0.269984	1.73419e-08
ZNF846	-0.234426	1.73536e-08
DERL1	0.234338	1.73899e-08
PSMD11	0.251347	1.74756e-08
GRAMD3	-0.369967	1.76245e-08
RIBC2	0.457961	1.80357e-08
UTP23	0.238242	1.80568e-08
SLC5A6	0.305013	1.81909e-08
RWDD1	-0.280915	1.8245e-08
CRKL	0.389831	1.83971e-08
PSIP1	0.403027	1.85598e-08
KIAA0753	0.219382	1.86148e-08
POGZ	0.229934	1.87443e-08
PLK2	-0.563758	1.88992e-08
NRBF2	-0.332949	1.92548e-08
NUCB2	-0.432161	1.96918e-08
SENP5	0.282637	1.98101e-08
CLEC16A	-0.20046	1.98908e-08
ZBTB41	0.232247	2.0009e-08
ADAM19	0.594328	2.00897e-08
TTC39B	-0.389174	2.01777e-08
CYP7B1	-0.491526	2.02651e-08
MYD88	-0.38333	2.03323e-08
RCBTB1	0.299166	2.03451e-08
FBXO3	-0.267511	2.08564e-08
PUS3	-0.245755	2.10878e-08
AKT3	0.374994	2.13135e-08
NICN1	-0.271179	2.14434e-08
ZNF473	0.197134	2.14444e-08
FAM178A	0.211722	2.15684e-08
NIF3L1	0.263553	2.20225e-08
LDHB	0.522004	2.22033e-08
GABPB1	0.16302	2.22694e-08
UCHL3	-0.385065	2.24132e-08
HSPE1	0.392678	2.24633e-08
CLIP4	-0.341667	2.2532e-08
RPL14	-0.380246	2.27057e-08
MYO18A	-0.443083	2.27208e-08
NLN	0.252368	2.2856e-08
HLA-C	0.619595	2.30511e-08
SLC25A17	0.244457	2.32697e-08
FOXK1	0.326997	2.38801e-08
POMGNT1	0.295811	2.38931e-08
KLF4	-0.714119	2.44197e-08
MARCKSL1	0.567083	2.44855e-08
CXXC5	-0.453594	2.45189e-08
NUP37	0.295802	2.45607e-08
RIPK3	-0.385478	2.47874e-08
FBXO17	0.358844	2.51892e-08
GPR180	0.244457	2.52091e-08
NAB2	0.328143	2.53162e-08
TMEM185A	-0.248484	2.53707e-08
PPFIA3	-0.409134	2.54507e-08
RASL11B	0.463487	2.5789e-08
LY6E	0.67669	2.58241e-08
DNAJC2	0.302089	2.63783e-08
LARP6	0.391724	2.64165e-08
DHDDS	-0.205347	2.64169e-08
APAF1	0.243621	2.64186e-08
PTGDS	-0.77479	2.65421e-08
TNC	1.03397	2.66107e-08
SNX8	0.285086	2.67788e-08
CCDC12	-0.343334	2.78879e-08
ERCC3	0.176755	2.80138e-08
CBFB	0.232145	2.80755e-08
TXNRD1	0.617176	2.8213e-08
LRFN4	0.500682	2.85355e-08
SNRPE	0.358186	2.85832e-08
MRPL47	0.341646	2.8794e-08
C7orf49	0.245583	2.89632e-08
POC1A	0.390774	2.94262e-08
C11orf71	-0.333784	2.95675e-08
UBAP2L	0.250213	2.98085e-08
APPL1	-0.317914	3.00537e-08
COL1A2	1.18808	3.01798e-08
DKC1	0.323608	3.02783e-08
BTRC	-0.220626	3.07787e-08
ASB8	-0.283397	3.08189e-08
POLG2	0.22612	3.09052e-08
CPPED1	-0.344144	3.11627e-08
FANCL	0.310007	3.1529e-08
GLG1	0.284403	3.17565e-08
PATL1	0.350016	3.19005e-08
NVL	0.201679	3.19026e-08
GTF2E1	0.219221	3.20156e-08
SDC4	0.508464	3.23218e-08
PDCD10	0.317764	3.24147e-08
UNC13D	-0.476261	3.25033e-08
OPN3	0.376926	3.25189e-08
PHLDB2	0.528149	3.28245e-08
RQCD1	0.226171	3.29186e-08
TUBGCP3	0.263468	3.30976e-08
ZDHHC13	-0.351679	3.34428e-08
FZD2	0.437755	3.36839e-08
MON1A	-0.229655	3.39253e-08
HMGCR	-0.449881	3.42544e-08
TMEM206	0.325994	3.49926e-08
TPRG1L	-0.292134	3.52204e-08
LRRC42	0.239372	3.52571e-08
WBP2	-0.261124	3.56707e-08
TMEM80	-0.327811	3.57513e-08
SFPQ	0.221989	3.57606e-08
TACC2	-0.40489	3.58425e-08
CRCP	0.237858	3.58952e-08
B3GNT9	0.364392	3.60051e-08
SEC11C	-0.363946	3.61605e-08
ZNF697	0.29031	3.64018e-08
FAM84A	-0.771005	3.64651e-08
SRBD1	0.194242	3.68131e-08
CASP6	0.272757	3.74676e-08
DPF2	0.206586	3.7916e-08
SIPA1L3	0.312518	3.85544e-08
SCRN1	0.459234	3.91788e-08
TSPYL1	-0.283194	4.04784e-08
COMMD2	0.263814	4.05903e-08
GPCPD1	-0.39043	4.06425e-08
TMEM9	0.344659	4.12607e-08
FRMD4B	-0.340127	4.15312e-08
ADAMTSL4	-0.595271	4.20497e-08
TMX1	0.300744	4.25201e-08
TRIM7	-0.437061	4.31247e-08
CHST3	0.385578	4.32293e-08
SERPINB7	-0.907678	4.3599e-08
RUNX1	0.334391	4.37259e-08
KIF7	0.328491	4.4174e-08
VAMP8	-0.332155	4.44225e-08
LMF2	0.304202	4.48069e-08
TAF2	0.343996	4.54244e-08
ALDH1B1	0.534437	4.57709e-08
HLA-A	0.596994	4.62413e-08
WDR35	0.204846	4.64577e-08
RALGAPA2	-0.329188	4.72716e-08
IMPA2	-0.515572	4.73344e-08
AHSA1	0.280933	4.75058e-08
IFT81	0.185584	4.79349e-08
PAPD7	0.282011	4.81476e-08
MNAT1	0.275275	4.88433e-08
ADRM1	0.234965	4.92071e-08
TOX2	0.542087	4.9889e-08
PIK3R4	0.278341	5.14641e-08
ADRB2	-0.633269	5.16421e-08
KIRREL	0.504677	5.16623e-08
VASP	0.258345	5.26845e-08
IFITM3	0.569579	5.29274e-08
H2AFX	0.448598	5.31682e-08
S100B	-0.600877	5.35e-08
HELZ	0.229103	5.37198e-08
MAPK7	-0.267848	5.39283e-08
MICA	0.339269	5.46898e-08
LMBRD1	-0.278222	5.4734e-08
GPRIN2	-0.457571	5.51329e-08
RAB23	0.312535	5.52195e-08
SNRPG	0.332607	5.54734e-08
ARSK	0.193458	5.55514e-08
ADA	0.523407	5.58954e-08
LCE1C	-0.740533	5.63452e-08
IL17RE	-0.397187	5.65254e-08
EXOSC9	0.263995	5.67339e-08
B4GALT3	0.216187	5.7175e-08
SNRPC	0.28004	5.72609e-08
ARAP2	-0.39179	5.7569e-08
APEH	-0.277109	5.81565e-08
CD63	0.359212	5.87569e-08
CA9	1.1415	5.8928e-08
ESPL1	0.359351	5.90347e-08
SLC25A5	0.33633	5.90485e-08
TXNL1	-0.234578	5.90668e-08
NOLC1	0.31706	5.99064e-08
NUP43	0.241509	6.0078e-08
PYROXD1	-0.218259	6.03587e-08
HMGB1	0.260949	6.0557e-08
DHFR	0.34451	6.27245e-08
FKRP	0.191561	6.27676e-08
MKNK2	-0.425536	6.27791e-08
RNASE7	-0.98023	6.29615e-08
IL27RA	0.552109	6.62737e-08
C19orf48	0.424378	6.73465e-08
MBOAT1	0.415937	6.76091e-08
IFI16	0.379101	6.7718e-08
ANP32A	0.252843	6.77638e-08
ERAL1	0.216521	6.78903e-08
ABCD3	-0.249404	6.80603e-08
COL6A2	0.880485	6.91552e-08
CORO2A	0.4184	7.001e-08
LAMA5	0.398313	7.00237e-08
45915	0.230718	7.05011e-08
NKIRAS1	-0.19785	7.08218e-08
TOB1	-0.419261	7.14526e-08
SDF4	0.254057	7.19815e-08
ATP5O	-0.359086	7.2317e-08
AP1B1	-0.263887	7.3301e-08
FFAR2	-0.449935	7.33985e-08
FAM91A1	0.299956	7.39639e-08
AUP1	0.20581	7.45106e-08
CHCHD2	0.412073	7.50483e-08
NUP62CL	0.310556	7.55918e-08
KRT75	-1.2735	7.74229e-08
SH2B3	0.388909	7.77177e-08
CASP8AP2	0.243448	7.84274e-08
CD1C	-0.383898	7.8437e-08
PTPRK	0.398535	7.89804e-08
CSPP1	0.202784	7.929e-08
KIAA0040	0.356701	7.93434e-08
XG	-0.50261	8.02918e-08
FIP1L1	0.179951	8.06499e-08
TULP3	0.29291	8.06539e-08
NUAK1	0.476221	8.0816e-08
BCAS4	0.349955	8.0967e-08
FBXL16	-0.43654	8.26453e-08
ZNF696	0.246757	8.26823e-08
PPFIA1	0.602615	8.36735e-08
TMEM201	0.240928	8.44754e-08
CUL5	-0.241906	8.46452e-08
ACTR8	-0.1747	8.49013e-08
EWSR1	0.18526	8.53346e-08
GPR176	0.601527	8.59616e-08
CALML5	-1.46749	8.66268e-08
DHX36	0.264713	8.66724e-08
CNPY4	0.326833	9.02273e-08
DAP3	0.200791	9.03177e-08
HNRNPA0	0.207295	9.0956e-08
PADI3	0.903349	9.19059e-08
RBBP8	0.421984	9.19981e-08
SLC15A1	-0.512867	9.32667e-08
SHISA2	0.692448	9.5464e-08
ABR	-0.291142	9.80064e-08
IL20RA	-0.461145	9.83592e-08
MED11	-0.26755	9.92447e-08
SECISBP2L	-0.297049	9.93807e-08
RC3H1	-0.170909	1.001e-07
TUSC2	-0.262571	1.01392e-07
TFAP4	0.257914	1.03197e-07
POLR2H	0.390455	1.04231e-07
GNB4	0.367538	1.05152e-07
EPHA1	-0.499858	1.05184e-07
RPP14	-0.190925	1.05661e-07
ATR	0.242842	1.06184e-07
TEX264	-0.28236	1.06278e-07
ZNF784	-0.28728	1.06626e-07
ALAD	-0.302306	1.07305e-07
VAMP2	-0.297967	1.07522e-07
ABCC4	0.289297	1.08179e-07
PLAC9	-0.519629	1.08433e-07
BRIX1	0.322108	1.08786e-07
ZNF823	-0.256033	1.08951e-07
CYB5R1	-0.485438	1.09347e-07
GRAMD1A	0.357993	1.10309e-07
METTL9	-0.203367	1.1106e-07
GFOD1	-0.339395	1.12181e-07
PVRL4	-0.631124	1.12271e-07
SLC35A4	-0.262552	1.1228e-07
RHEB	0.25529	1.13433e-07
SELK	-0.302669	1.14302e-07
RNF103	-0.181075	1.14557e-07
TRAF4	0.37018	1.14879e-07
ABCC5	0.56857	1.15135e-07
CABIN1	0.223261	1.16603e-07
MYH9	0.483066	1.18748e-07
SLC6A9	-0.460828	1.18868e-07
CDH11	0.620026	1.19514e-07
ANKRD40	0.244405	1.22203e-07
ARL4D	-0.563017	1.22438e-07
C15orf52	-0.449436	1.23036e-07
COL11A1	0.92027	1.23872e-07
SNRK	-0.277521	1.26768e-07
TRMT61B	0.215076	1.27824e-07
RAB10	-0.377828	1.29623e-07
CENPBD1	0.22743	1.30531e-07
MARK1	0.314039	1.30995e-07
ASCC1	0.20786	1.31621e-07
ZCCHC6	-0.355372	1.31859e-07
MTIF3	-0.296606	1.33486e-07
MPST	-0.365825	1.34447e-07
POLR2K	0.279977	1.35843e-07
PTTG1IP	0.286616	1.36571e-07
CD177	-1.00786	1.37879e-07
PGRMC1	0.289186	1.38299e-07
DUS4L	0.196921	1.38763e-07
MAP3K6	-0.344706	1.38787e-07
PRAME	0.856467	1.38876e-07
MRPL10	0.187782	1.39044e-07
CDC37L1	-0.300146	1.39074e-07
BCL2L11	0.266828	1.39519e-07
TP53BP1	0.225436	1.4153e-07
TPD52L1	-0.402704	1.41614e-07
SPIN1	0.293355	1.42268e-07
ASAH1	-0.357586	1.42417e-07
NDUFV3	-0.266732	1.42548e-07
FAP	0.603898	1.45393e-07
ITPRIPL2	0.384187	1.47434e-07
ASAP2	0.400546	1.47618e-07
STRN	-0.306389	1.47878e-07
GSTP1	0.443159	1.48971e-07
HSDL2	-0.336109	1.49615e-07
GRINA	0.34252	1.50666e-07
PEX7	-0.234467	1.51047e-07
KLF7	0.448313	1.52878e-07
ARFGAP3	0.300079	1.54436e-07
EEF1A1	0.372972	1.54735e-07
EAF1	-0.278497	1.54963e-07
PGBD1	0.255164	1.56208e-07
TIMP1	0.679579	1.63262e-07
MAP2K2	-0.240244	1.652e-07
ITGB1	0.568051	1.6794e-07
SUMF1	-0.280569	1.6849e-07
SSX2IP	0.247381	1.70563e-07
TCF7L1	0.418777	1.70795e-07
ENTPD6	0.333934	1.72858e-07
S100A9	-0.977162	1.73556e-07
ZFP1	0.178889	1.75294e-07
SERPINB6	-0.407038	1.75723e-07
PRKCA	0.280309	1.79748e-07
RELB	0.390474	1.80124e-07
CRIPAK	-0.228796	1.8105e-07
HOOK2	-0.333319	1.81188e-07
COL5A2	0.941475	1.82959e-07
RNF144B	-0.392982	1.83716e-07
CSRNP1	-0.480158	1.85537e-07
UBQLN2	-0.345202	1.86808e-07
NISCH	-0.249935	1.86816e-07
CCT2	0.337193	1.87609e-07
CNOT3	0.186516	1.87833e-07
PIGS	0.224132	1.88336e-07
PPP2R2C	-0.736766	1.90198e-07
CTNNAL1	0.587267	1.92708e-07
GPX3	-0.909832	1.94271e-07
NUDT21	0.240962	1.95157e-07
VPS26B	-0.229972	1.96031e-07
SCLT1	0.182107	1.97621e-07
DCAF13	0.295072	1.98238e-07
CPNE1	0.419372	1.98749e-07
MTHFD1L	0.416589	1.98801e-07
MAP2	-0.448114	1.98914e-07
MSL2	0.274641	1.99749e-07
PDS5B	0.181317	2.00092e-07
KIAA1429	0.214641	2.00686e-07
OSMR	0.418235	2.01168e-07
EPN1	-0.251836	2.01341e-07
RPUSD4	-0.272803	2.02097e-07
TRPV3	-0.494599	2.03624e-07
ADAM17	0.413553	2.04947e-07
ECHDC2	-0.355658	2.08517e-07
SLC25A25	-0.479524	2.12899e-07
CDKN2AIP	-0.285482	2.14096e-07
DHX33	0.231822	2.1505e-07
SSR3	0.26891	2.18917e-07
[truncated: 8,719 more rows]
